# Supplementary material for: Longitudinal genomic surveillance of Plasmodium falciparum malaria parasites reveals complex genomic architecture of emerging artemisinin resistance
Source: Genome Biol. 2017 Apr 28;18:78. doi: 10.1186/s13059-017-1204-4 (PMC5410087; doi:10.1186/s13059-017-1204-4)
Supplement: Supplementary file 2 — Sample metadata. (XLSX 551 kb) [file 13059_2017_1204_MOESM2_ESM.xlsx]

## Sheet: Table S1
Table S1 - Sample metadata
Sample ID	time interval	collection date	collection site	clearance half-life	Notes	Percentage of genome with more or equal to 5x read coverage (%)	Percentage of genome with more or equal to 10x read coverage (%)
OHP82	2001-2004	2001-11-10	Maela	4.06909	Discarded due to low sequencing coverage (>60% genome with less than 5x)	13.2718	5.8514
OHP92	2001-2004	2001-11-22	Maela	5.3718		74.3127	62.478
OHP95	2001-2004	2001-11-22	Maela	2.24268		81.3484	72.0243
OHP102	2001-2004	2001-11-26	Maela	3.55469	Discarded due to low sequencing coverage (>60% genome with less than 5x)	28.0424	20.9158
OHP111	2001-2004	2001-12-29	Maela	2.77097		87.8602	81.5369
OHP116	2001-2004	2002-01-14	Maela	2.01552	Discarded due to low sequencing coverage (>60% genome with less than 5x)	10.262	7.435
OHP121	2001-2004	2002-01-29	Maela	3.17376		81.7582	71.3445
OHP122	2001-2004	2002-01-29	Maela	2.79267		84.1848	75.9789
OHP124	2001-2004	2002-01-31	Maela	2.45358		86.7939	79.8159
OHP133	2001-2004	2002-03-10	Maela	2.71278		66.2556	56.8477
OHP135	2001-2004	2002-03-23	Maela	1.16461	Discarded due to low sequencing coverage (>60% genome with less than 5x)	45.6871	32.3345
OHP160	2001-2004	2002-06-18	Maela	4.03113		86.3832	79.2567
OHP182	2001-2004	2002-11-11	Maela	1.54247		89.6505	84.114
OHP183	2001-2004	2002-11-18	Maela	1.98186		83.0851	75.0508
OHP184	2001-2004	2002-11-19	Maela	4.09392	Discarded due to low sequencing coverage (>60% genome with less than 5x)	22.7597	8.1778
OHP189	2001-2004	2002-12-12	Maela	4.90464		85.9942	78.2287
OHP213	2001-2004	2003-03-31	Maela	2.51549	Discarded due to low sequencing coverage (>60% genome with less than 5x)	3.0893	2.3914
OHP218	2001-2004	2003-04-14	Maela	2.76845		81.8832	72.3551
OHP228	2001-2004	2003-05-12	Maela	2.82712	Discarded due to low sequencing coverage (>60% genome with less than 5x)	32.6963	14.1349
OHP259	2001-2004	2003-07-19	Maela	2.33631		65.9499	56.0003
OHP260	2001-2004	2003-07-23	Maela	3.42165	Discarded due to low sequencing coverage (>60% genome with less than 5x)	56.781	47.1938
OHP263	2001-2004	2003-07-29	Maela	2.84959		76.9748	65.9227
OHP268	2001-2004	2003-08-07	Maela	3.04943		73.817	61.9656
OHP275	2001-2004	2003-09-19	Maela	4.08461		74.9679	64.8778
OHP277	2001-2004	2003-10-06	Maela	2.96827		83.4601	75.2469
OHP288	2001-2004	2003-12-08	Maela	3.28632		69.9612	57.2028
OHP289	2001-2004	2003-12-10	Maela	2.54244		88.5175	82.2749
OHP291	2001-2004	2003-12-12	Maela	5.09408		73.2382	61.716
OHP292	2001-2004	2003-12-14	Maela	5.05008		80.5101	70.723
OHP293	2001-2004	2003-12-14	Maela	2.82294		88.0837	81.7651
OHP295	2001-2004	2003-12-25	Maela	4.08446		78.0065	66.6888
OHP300	2001-2004	2004-01-17	Maela	2.21461		70.7209	59.3342
OHP1500	2001-2004	2004-02-16	Wang Pha	3.07046	Discarded due to low sequencing coverage (>60% genome with less than 5x)	5.9511	3.5687
OHP1501	2001-2004	2004-02-19	Wang Pha	3.81143	Discarded due to low sequencing coverage (>60% genome with less than 5x)	53.0346	35.4163
OHP304	2001-2004	2004-03-06	Maela	3.83709		68.6139	57.8303
OHP1510	2001-2004	2004-04-08	Wang Pha	3.3037	Discarded due to low sequencing coverage (>60% genome with less than 5x)	35.1753	20.2642
OHP1523	2001-2004	2004-05-02	Wang Pha	2.31779		90.6052	85.734
OHP1524	2001-2004	2004-05-14	Wang Pha	4.80847		74.3038	64.1613
OHP1525	2001-2004	2004-05-15	Wang Pha	3.02731		89.7682	84.113
OHP319	2001-2004	2004-06-07	Maela	1.89656	Discarded due to low sequencing coverage (>60% genome with less than 5x)	2.4914	2.1992
OHP337	2001-2004	2004-09-16	Maela	3.37761		77.7872	68.0444
OHP338	2001-2004	2004-09-20	Maela	not available		78.5899	67.7281
OHP339	2001-2004	2004-10-01	Maela	3.016		82.5839	73.2181
OHP341	2001-2004	2004-10-08	Maela	3.16243		81.8273	72.3922
OHP343	2001-2004	2004-10-10	Maela	6.25826		89.4007	83.6864
OHP345	2001-2004	2004-10-18	Maela	2.87342		77.3468	66.4854
OHP346	2001-2004	2004-11-02	Maela	2.56211		88.7752	82.5662
OHP355	2001-2004	2004-12-28	Maela	3.13564		84.2096	74.921
NHP4049	2008	2008-01-05	Wang Pha	4.04668		88.3916	81.5501
NHP3015	2008	2008-01-08	Maela	2.50934		80.8226	71.517
NHP4080	2008	2008-02-18	Wang Pha	2.15556		91.6985	87.4602
NHP4085	2008	2008-02-26	Wang Pha	3.50688		87.4284	80.2818
NHP4101	2008	2008-03-17	Wang Pha	2.52484		77.516	68.1941
NHP4104	2008	2008-03-20	Wang Pha	2.45911		86.3711	78.2948
NHP4118	2008	2008-03-29	Wang Pha	3.37196		82.4077	72.4863
NHP4123	2008	2008-04-07	Wang Pha	4.43869		88.8626	82.6248
NHP4126	2008	2008-04-08	Wang Pha	3.52809		93.3236	90.0062
NHP4147	2008	2008-05-05	Wang Pha	4.24842		88.1734	81.1867
NHP4155	2008	2008-05-16	Wang Pha	2.29901		90.6432	84.4704
NHP4162	2008	2008-05-20	Wang Pha	1.90905		86.0457	78.0069
NHP3020	2008	2008-05-27	Maela	3.72157		88.1372	81.0658
NHP4187	2008	2008-06-02	Wang Pha	6.91325		86.5594	78.3778
NHP4188	2008	2008-06-02	Wang Pha	3.92077		78.3438	68.4246
NHP4189	2008	2008-06-02	Wang Pha	3.49039		83.5982	74.7364
NHP4193	2008	2008-06-03	Wang Pha	4.30511		84.2774	76.218
NHP4196	2008	2008-06-05	Wang Pha	5.0584		83.3712	73.8195
NHP4203	2008	2008-06-09	Wang Pha	5.77926		85.0879	77.9292
NHP3022	2008	2008-06-11	Maela	2.13444		78.3566	68.1608
NHP4212	2008	2008-06-11	Wang Pha	3.33309		81.6108	72.3415
NHP4215	2008	2008-06-13	Wang Pha	7.10792		90.694	85.2409
NHP4224	2008	2008-06-23	Wang Pha	3.0472		89.4026	83.4926
NHP4232	2008	2008-06-26	Wang Pha	4.88756		76.5268	68.5944
NHP4234	2008	2008-06-27	Wang Pha	1.19543		90.1212	84.5356
NHP4251	2008	2008-07-11	Wang Pha	2.87713		87.1957	79.3845
NHP3036	2008	2008-07-21	Maela	2.55506		77.3546	66.1866
NHP4269	2008	2008-07-29	Wang Pha	4.21015		81.7706	72.2836
NHP4278	2008	2008-08-07	Wang Pha	6.64865		87.0786	79.7228
NHP3044	2008	2008-08-09	Maela	3.77758		84.9039	75.4891
NHP3046	2008	2008-08-13	Maela	8.51586		83.0422	73.4517
NHP4290	2008	2008-08-28	Wang Pha	not available		84.653	76.3653
NHP4302	2008	2008-09-17	Wang Pha	1.9768		84.6744	76.3337
NHP4303	2008	2008-09-17	Wang Pha	6.94115		87.6777	80.5518
NHP3055	2008	2008-09-23	Maela	5.26125		91.2852	85.845
NHP4311	2008	2008-09-29	Wang Pha	2.446		93.5942	90.1016
NHP3056	2008	2008-10-01	Maela	2.22569		82.3207	73.8881
NHP4315	2008	2008-10-04	Wang Pha	7.46104		86.4002	78.2229
NHP4323	2008	2008-10-13	Wang Pha	4.82409		73.046	62.3284
NHP3059	2008	2008-10-26	Maela	3.52501		82.3207	72.2901
NHP4332	2008	2008-10-29	Wang Pha	3.85027		81.4366	71.72
NHP4344	2008	2008-11-10	Wang Pha	2.56224		90.6437	84.8746
NHP3065	2008	2008-11-14	Maela	2.49965		84.6677	76.193
NHP3066	2008	2008-11-25	Maela	2.92672		91.8743	87.1806
NHP4366	2008	2008-12-02	Wang Pha	2.22033		82.9089	72.8768
NHP3068	2008	2008-12-04	Maela	4.34988		82.8643	73.618
NHP4371	2008	2008-12-12	Wang Pha	5.05282		74.7416	64.3592
NHP4374	2008	2008-12-15	Wang Pha	7.81635		72.2149	62.1537
NHP3206	2011-2012	2012-06-26	Maela	6.43362		95.0432	94.3224
NHP3207	2011-2012	2012-07-05	Maela	4.50836		95.0506	94.3711
NHP4749	2011-2012	2011-07-18	Wang Pha	7.30354		94.8562	94.1002
NHP4761	2011-2012	2011-09-27	Wang Pha	3.66904		95.3105	94.6603
NHP4764	2011-2012	2011-11-14	Wang Pha	5.94638		95.1215	94.433
NHP4765	2011-2012	2011-11-24	Wang Pha	6.59316		95.4355	94.8468
NHP4772	2011-2012	2012-02-17	Wang Pha	4.93236		94.8759	94.1273
NHP4775	2011-2012	2012-03-12	Wang Pha	4.216		94.6478	93.8542
NHP4776	2011-2012	2012-03-31	Wang Pha	7.1155		95.2628	94.5343
NHP4778	2011-2012	2012-04-06	Wang Pha	7.15983		94.7074	93.8788
NHP4779	2011-2012	2012-04-12	Wang Pha	6.04085		94.9658	94.2819
NHP4781	2011-2012	2012-04-14	Wang Pha	6.77586		95.1693	94.444
NHP4782	2011-2012	2012-04-16	Wang Pha	6.85758		95.0616	94.2181
NHP4783	2011-2012	2012-04-18	Wang Pha	6.35937		95.0101	94.2267
NHP4788	2011-2012	2012-04-24	Wang Pha	4.18061		95.2023	94.4977
NHP4796	2011-2012	2012-05-02	Wang Pha	6.67054		94.5648	93.6447
NHP4798	2011-2012	2012-05-02	Wang Pha	7.96288		94.3956	92.7606
NHP4800	2011-2012	2012-05-11	Wang Pha	4.30283		94.617	93.8655
NHP4810	2011-2012	2012-05-28	Wang Pha	5.04349		95.1909	94.508
NHP4811	2011-2012	2012-05-28	Wang Pha	5.76111		94.8112	94.0125
NHP4815	2011-2012	2012-05-31	Wang Pha	3.05513		94.9841	94.2428
NHP4826	2011-2012	2012-06-11	Wang Pha	7.69373		94.3439	93.3241
NHP4827	2011-2012	2012-06-11	Wang Pha	8.23733		95.1933	94.4161
NHP4829	2011-2012	2012-06-18	Wang Pha	5.47969		94.5162	93.7001
NHP4830	2011-2012	2012-06-19	Wang Pha	7.49694		94.8849	94.1737
NHP4832	2011-2012	2012-06-25	Wang Pha	5.05011		95.1343	94.4529
NHP4834	2011-2012	2012-07-03	Wang Pha	4.7192		94.6056	93.6991
NHP4839	2011-2012	2012-08-01	Wang Pha	5.35231		94.7982	94.0817
NHP4840	2011-2012	2012-08-07	Wang Pha	7.26645		95.3089	94.5571
NHP4841	2011-2012	2012-08-08	Wang Pha	3.28149		94.3897	93.5023
NHP4847	2011-2012	2012-10-23	Wang Pha	7.04635		93.8613	92.5077
NHP4848	2011-2012	2012-11-20	Wang Pha	4.74232		93.5211	92.0381
NHP4850	2011-2012	2012-12-03	Wang Pha	6.30549		93.6993	92.2781
NHP4851	2011-2012	2012-12-03	Wang Pha	7.51902		93.6707	92.2448
NHP4852	2011-2012	2012-12-03	Wang Pha	7.61604		93.9753	92.5559
NHP4748	2011-2012	2011-07-15	Wang Pha	2.89479		94.2964	93.4223
NHP4773	2011-2012	2012-02-24	Wang Pha	3.39397		94.4803	93.5388
NHP4780	2011-2012	2012-04-13	Wang Pha	2.21586		94.617	93.8272
NHP4791	2011-2012	2012-04-27	Wang Pha	6.19141		95.4949	94.8477
NHP4795	2011-2012	2012-05-01	Wang Pha	3.45303		94.7943	93.9955
NHP4801	2011-2012	2012-05-14	Wang Pha	4.88159		95.48	94.6583
NHP4828	2011-2012	2012-06-13	Wang Pha	3.10185		94.9095	94.1462
NHP4835	2011-2012	2012-07-07	Wang Pha	2.79122		94.4501	93.6231
NHP4843	2011-2012	2012-08-22	Wang Pha	3.67414		94.2121	93.297
NHP4898	2011-2012	2012-12-01	Wang Pha	5.98083		93.2696	91.1182
NHP4853	2011-2012	2012-12-07	Wang Pha	6.54075		94.0267	92.8974
NHP4854	2011-2012	2012-12-11	Wang Pha	1.77796		93.2364	92.0019
NHP4855	2011-2012	2012-12-15	Wang Pha	3.81934		94.1886	92.8237
NHP4857	2011-2012	2012-12-19	Wang Pha	3.94392		94.4468	93.221
NHP4859	2011-2012	2012-12-28	Wang Pha	not available		94.0951	92.844
RDM61	2014	2014-02-04	Mae Kon Ken	not available	Discarded due to low sequencing coverage (>60% genome with less than 5x)	6.7771	1.1772
OZC1S3005	2014	2014-01-29	Mawker Thai	not available	Discarded due to low sequencing coverage (>60% genome with less than 5x)	38.4244	15.1281
NHP4945	2014	2014-05-19	Wang Pha	7.53472		69.5629	52.0788
NHP4947	2014	2014-06-23	Wang Pha	7.37303		70.8623	55.2165
NHP418798	2014	2014-06-30	Wang Pha	not available		71.0919	49.0064
OZC2S2006	2014	2014-06-13	Wang Pha	not available		72.0853	55.1259
NHP110557	2014	2014-05-17	Mawker Thai	not available		72.9691	55.3466
NHP4946	2014	2014-06-23	Wang Pha	6.87232		73.1225	56.8895
NHP2211	2014	2014-06-03	Mae Kon Ken	7.69936		73.5322	56.9168
RDM79	2014	2014-06-18	Mawker Thai	not available		73.6469	55.6118
NHP401183	2014	2014-07-30	Wang Pha	not available		73.6893	56.9082
RDM64	2014	2014-07-25	Mae Kon Ken	not available		73.7138	52.3753
NHP1525	2014	2014-06-18	Mawker Thai	5.03799		74.1844	56.1294
NHP3228	2014	2014-02-06	Maela	8.27664		74.2358	55.5971
RDM76	2014	2014-05-23	Wang Pha	not available		74.5088	53.7578
NHP2212	2014	2014-06-04	Mae Kon Ken	6.06749		74.6346	59.1553
NHP3229	2014	2014-05-19	Maela	4.5993		74.937	58.2483
NHP1527	2014	2014-06-26	Mawker Thai	9.6134		75.373	57.309
OZC2S3003	2014	2014-05-31	Mawker Thai	not available		75.391	56.671
RDM8	2014	2014-06-23	Maela	not available		75.6248	58.0426
NHP3230	2014	2014-06-23	Maela	8.70338		75.7051	59.298
RDM46	2014	2014-06-23	Wang Pha	not available		75.8688	57.5805
NHP4950	2014	2014-07-14	Wang Pha	6.69048		76.0388	58.9652
NHP2209	2014	2014-04-24	Mae Kon Ken	6.29139		76.0518	59.6387
NHP1524	2014	2014-06-12	Mawker Thai	6.39367		76.3402	60.4663
RDM45	2014	2014-07-17	Wang Pha	not available		76.5636	59.4941
RDM80	2014	2014-07-16	Mawker Thai	not available		76.6443	60.4933
RDM87	2014	2014-08-26	Mawker Thai	not available		76.6843	60.4081
NHP115639	2014	2014-08-25	Mawker Thai	not available		76.941	60.8013
NHP3232	2014	2014-08-02	Maela	7.44503		77.0091	59.9719
NHP416930	2014	2014-01-14	Wang Pha	not available		77.0992	59.576
NHP3231	2014	2014-07-07	Maela	6.465		77.7514	61.7205
NHP4949	2014	2014-07-10	Wang Pha	8.73705		77.9245	60.6484
NHP1523	2014	2014-05-30	Mawker Thai	4.2004		77.9992	61.7654
OZC2S2001	2014	2014-02-24	Wang Pha	not available		78.4377	59.9673
NHP1528	2014	2014-06-28	Mawker Thai	3.9399		78.5579	64.0608
RDM5	2014	2014-06-19	Maela	not available		78.5841	59.3396
NHP114662	2014	2014-06-15	Mawker Thai	not available		79.097	61.9396
KAE6110	2014	2014-07-09	Mae Ra Mat Hospital	not available		79.3129	64.424
RDM81	2014	2014-07-21	Mawker Thai	not available		79.6646	62.8363
NHP4952	2014	2014-07-29	Wang Pha	7.17079		79.8985	63.9279
DMA403	2014	2014-01-06	Maela	not available		80.0458	63.3745
RDM84	2014	2014-07-25	Mawker Thai	not available		80.6437	64.5549
RDM43	2014	2014-06-03	Wang Pha	not available		81.1292	65.8803
CKAF5210	2014	2014-04-18	Mae Ra Mat Hospital	not available		81.7015	67.9022
NHP104671	2014	2014-08-30	Mawker Thai	not available		81.8566	67.5339
NHP114856	2014	2014-07-01	Mawker Thai	not available		84.7612	71.7715
RDM53	2014	2014-07-14	Wang Pha	not available		84.9601	71.9837
