# Supplementary material for: Longitudinal genomic surveillance of Plasmodium falciparum malaria parasites reveals complex genomic architecture of emerging artemisinin resistance
Source: Genome Biol. 2017 Apr 28;18:78. doi: 10.1186/s13059-017-1204-4 (PMC5410087; doi:10.1186/s13059-017-1204-4)
Supplement: Supplementary file 3 — SNPs showing the strongest association with low clearance rate. (XLSX 520 kb) [file 13059_2017_1204_MOESM3_ESM.xlsx]

## Sheet: Table S2
Table S2 - SNPs showing the strongest association with low clearance rate
q-value < 0.05
chrom.	position	snp	ref	alt	effect allele	beta (positive or negative association)	p-value (wald test)	q-value	NRAF(2001-2004)	NRAF(2008)	NRAF(2011-2012)	NRAF(2014)	effect	codon	aa	annotation	transcript id
13	1725259	13:1725259	C	T	alternative	1.30296	8.14915e-06	0.0368342	0	0	0.28	0.622222	NON_SYNONYMOUS_CODING	tGt/tAt	C580Y	kelch protein, putative	PF3D7_1343700
8	117870	8:117870	A	C	alternative	-0.685813	6.34351e-05	0.143363	0.472222	0.208333	0.18	0.0888889	NON_SYNONYMOUS_CODING	gAc/gCc	D1783A	sentrin-specific protease 2, putative (SENP2)	PF3D7_0801700
2	485262	2:485262	T	G	alternative	0.66227	0.000126051	0.189918	0.194444	0.291667	0.306122	0.512195	NON_SYNONYMOUS_CODING	aaT/aaG	N609K	conserved Plasmodium protein, unknown function	PF3D7_0212100
13	2711713	13:2711713	C	T	alternative	0.782555	0.000187263	0.211608	0.0606061	0.173913	0.26	0.390244	SYNONYMOUS_CODING	gcG/gcA	A2	proteasome regulatory subunit, putative	PF3D7_1368100
8	542477	8:542477	A	T	alternative	-0.668859	0.000381221	0.334257	0.333333	0.3125	0.0612245	0.0789474	NON_SYNONYMOUS_CODING	caA/caT	Q169H	RNA helicase, putative	PF3D7_0810600
8	1207933	8:1207933	T	C	reference	-0.534697	0.000443704	0.334257	0.441176	0.511111	0.55102	0.630435	NON_SYNONYMOUS_CODING	Ata/Gta	I103V	protein disulfide isomerase (PDI8)	PF3D7_0827900
10	1135012	10:1135012	T	C	alternative	0.887487	0.00057464	0.371053	0.0571429	0.0434783	0.26	0.288889	NON_SYNONYMOUS_CODING	gAa/gGa	E382G	small subunit rRNA processing stabilizing factor, putative	PF3D7_1027100
12	529418	12:529418	C	T	alternative	0.562813	0.000841906	0.430107	0.162162	0.191489	0.416667	0.531915	NON_SYNONYMOUS_CODING	Gga/Aga	G1128R	non-SERCA-type Ca2 -transporting P-ATPase (ATP4)	PF3D7_1211900
8	544529	8:544529	T	C	reference	-0.619827	0.000856407	0.430107	0.638889	0.666667	0.88	0.894737	SYNONYMOUS_CODING	caT/caC	H853	RNA helicase, putative	PF3D7_0810600
8	266577	8:266577	C	T	alternative	-0.555851	0.00123546	0.524137	0.210526	0.382979	0.142857	0.177778	NON_SYNONYMOUS_CODING	Cat/Tat	H5499Y	conserved Plasmodium membrane protein, unknown function	PF3D7_0804500
5	735965	5:735965	T	C	alternative	-0.670122	0.00127555	0.524137	0.272727	0.170213	0.122449	0	NON_SYNONYMOUS_CODING	atA/atG	I812M	conserved Plasmodium protein, unknown function	PF3D7_0517500
13	479364	13:479364	C	T	alternative	-0.591644	0.00177637	0.625627	0.289474	0.25	0.12	0.244444	SYNONYMOUS_CODING	caC/caT	H4	conserved Plasmodium protein, unknown function	PF3D7_1311100
5	949158	5:949158	A	G	alternative	-0.567628	0.00179937	0.625627	0.351351	0.270833	0.244898	0.230769	NON_SYNONYMOUS_CODING	Atg/Gtg	M70V	zinc finger protein, putative	PF3D7_0522900
8	1176482	8:1176482	T	C	reference	0.633887	0.00196703	0.628066	0.833333	0.875	0.833333	0.468085	SYNONYMOUS_CODING	ttT/ttC	F1363	translation initiation factor IF-2, putative	PF3D7_0827100
6	569238	6:569238	C	T	reference	-0.578844	0.00208429	0.628066	0.605263	0.770833	0.94	0.891304	NON_SYNONYMOUS_CODING	Cgt/Tgt	R1034C	transcription factor with AP2 domain(s) (ApiAP2)	PF3D7_0613800
13	1739315	13:1739315	A	G	alternative	-0.496724	0.0022946	0.648226	0.342857	0.510638	0.18	0.225	SYNONYMOUS_CODING	aaT/aaC	N4724	conserved Plasmodium protein, unknown function	PF3D7_1343800
5	1037468	5:1037468	T	C	alternative	0.523132	0.00266588	0.676584	0.243243	0.347826	0.26	0.318182	NON_SYNONYMOUS_CODING	Tat/Cat	Y414H	zinc finger protein, putative	PF3D7_0525000
13	1230403	13:1230403	A	G	alternative	0.599903	0.00305556	0.676584	0.0540541	0.145833	0.38	0.431818	SYNONYMOUS_CODING	aaT/aaC	N1215	myosin C (MyoC)	PF3D7_1329100
11	1447089	11:1447089	T	C	reference	-0.505563	0.00317038	0.676584	0.628571	0.75	0.729167	0.605263	INTRON			conserved Plasmodium protein, unknown function	PF3D7_1136700
5	654113	5:654113	G	T	reference	0.490479	0.0033797	0.676584	0.75	0.75	0.632653	0.479167	NON_SYNONYMOUS_CODING	gaC/gaA	D408E	glideosome-associated protein 40, putative (GAP40)	PF3D7_0515700
14	2355751	14:2355751	T	A	reference	0.491777	0.00339928	0.676584	0.794118	0.5625	0.55102	0.782609	NON_SYNONYMOUS_CODING	caT/caA	H1589Q	conserved Plasmodium protein, unknown function	PF3D7_1457400
4	260814	4:260814	A	C	alternative	0.555003	0.00342786	0.676584	0.210526	0.166667	0.24	0.173913	NON_SYNONYMOUS_CODING	aaT/aaG	N820K	dipeptidyl peptidase 3 (DPAP3)	PF3D7_0404700
14	1180900	14:1180900	G	C	alternative	0.468338	0.0034428	0.676584	0.361111	0.333333	0.489796	0.55814	NON_SYNONYMOUS_CODING	aaG/aaC	K1377N	ATP-dependent DNA helicase, putative	PF3D7_1429900
13	1744459	13:1744459	T	C	alternative	0.457297	0.00372472	0.699252	0.424242	0.276596	0.42	0.566667	NON_SYNONYMOUS_CODING	Aat/Gat	N3010D	conserved Plasmodium protein, unknown function	PF3D7_1343800
3	255687	3:255687	A	G	alternative	0.726332	0.00389248	0.699252	0.0857143	0.0625	0.291667	0.222222	NON_SYNONYMOUS_CODING	tTc/tCc	F870S	conserved Plasmodium membrane protein, unknown function	PF3D7_0305300
9	1131103	9:1131103	T	G	alternative	-0.456788	0.00448384	0.699252	0.666667	0.511111	0.408163	0.0869565	NON_SYNONYMOUS_CODING	Aaa/Caa	K345Q	phosphatidylserine decarboxylase (PSD)	PF3D7_0927900
5	756214	5:756214	C	T	reference	-0.44186	0.00453952	0.699252	0.323529	0.604167	0.62	0.7	NON_SYNONYMOUS_CODING	Cgt/Tgt	R973C	RAP protein, putative	PF3D7_0518100
13	1689243	13:1689243	T	C	alternative	0.707487	0.00473827	0.699252	0.0952381	0	0.18	0.555556	NON_SYNONYMOUS_CODING	cAa/cGa	Q1576R	transcription factor with AP2 domain(s) (ApiAP2)	PF3D7_1342900
13	2160424	13:2160424	G	A	alternative	-0.452323	0.00475005	0.699252	0.6	0.416667	0.22449	0.244444	NON_SYNONYMOUS_CODING	tCt/tTt	S769F	inositol-polyphosphate 5-phosphatase, putative	PF3D7_1354200
3	656861	3:656861	T	G	reference	-0.444361	0.00476451	0.699252	0.472222	0.425532	0.673469	0.795455	SYNONYMOUS_CODING	gtA/gtC	V129	conserved Plasmodium protein, unknown function	PF3D7_0316200
5	680094	5:680094	A	C	alternative	0.561711	0.00479575	0.699252	0.34375	0.191489	0.229167	0.0666667	SYNONYMOUS_CODING	tcA/tcC	S395	tRNA pseudouridine synthase, putative	PF3D7_0516300
13	1744605	13:1744605	C	T	reference	0.441645	0.0051533	0.707976	0.59375	0.680851	0.52	0.366667	NON_SYNONYMOUS_CODING	aGt/aAt	S2961N	conserved Plasmodium protein, unknown function	PF3D7_1343800
10	1030141	10:1030141	G	C	reference	-0.482851	0.0052009	0.707976	0.564103	0.638298	0.734694	0.851064	NON_SYNONYMOUS_CODING	gGt/gCt	G33A	conserved Plasmodium protein, unknown function	PF3D7_1024700
14	1480487	14:1480487	A	G	alternative	-0.504218	0.00561437	0.707976	0.264706	0.333333	0.204082	0.266667	SYNONYMOUS_CODING	ttA/ttG	L237	translocon component PTEX150 (PTEX150)	PF3D7_1436300
13	541859	13:541859	C	T	reference	-0.508959	0.00566064	0.707976	0.666667	0.680851	0.88	0.909091	SYNONYMOUS_CODING	aaG/aaA	K643	conserved Plasmodium protein, unknown function	PF3D7_1312800
8	882047	8:882047	G	A	alternative	-0.455155	0.00594875	0.707976	0.428571	0.446809	0.265306	0.25	NON_SYNONYMOUS_CODING	Gtt/Att	V68I	conserved protein, unknown function	PF3D7_0819500
5	1037475	5:1037475	G	A	alternative	0.471916	0.00608933	0.707976	0.282051	0.347826	0.26	0.318182	NON_SYNONYMOUS_CODING	aGt/aAt	S416N	zinc finger protein, putative	PF3D7_0525000
5	132201	5:132201	T	C	alternative	-0.431407	0.00688727	0.707976	0.542857	0.531915	0.3	0.190476	SYNONYMOUS_CODING	agT/agC	S583	conserved Plasmodium protein, unknown function	PF3D7_0503200
7	502208	7:502208	G	C	alternative	0.548133	0.00694129	0.707976	0.2	0.106383	0.44	0.369565	NON_SYNONYMOUS_CODING	atC/atG	I129M	sin3 associated polypeptide p18-like protein	PF3D7_0711400
10	978438	10:978438	C	A	alternative	0.579296	0.00705242	0.707976	0.0857143	0.0625	0.32	0.295455	NON_SYNONYMOUS_CODING	aGc/aTc	S708I	dynein heavy chain, putative	PF3D7_1023100
6	175052	6:175052	T	C	reference	0.451023	0.00708544	0.707976	0.617647	0.829787	0.632653	0.465116	NON_SYNONYMOUS_CODING	aAa/aGa	K730R	transcription factor with AP2 domain(s),SPE2-interacting protein (SIP2)	PF3D7_0604100
9	1178963	9:1178963	G	A	reference	-0.46778	0.00714881	0.707976	0.641026	0.729167	0.84	0.688889	NON_SYNONYMOUS_CODING	Gaa/Aaa	E956K	high molecular weight rhoptry protein 2 (RhopH2)	PF3D7_0929400
8	727744	8:727744	C	G	reference	0.440578	0.00720584	0.707976	0.684211	0.765957	0.55102	0.266667	NON_SYNONYMOUS_CODING	tCt/tGt	S28C	conserved Plasmodium protein, unknown function	PF3D7_0815500
13	1646404	13:1646404	T	C	alternative	0.812248	0.00755112	0.707976	0	0.0416667	0.2	0.636364	NON_SYNONYMOUS_CODING	Agt/Ggt	S439G	conserved Plasmodium protein, unknown function	PF3D7_1341800
7	80710	7:80710	C	T	alternative	-0.444985	0.00758822	0.707976	0.705882	0.391304	0.26087	0.105263	NON_SYNONYMOUS_CODING	aGt/aAt	S692N	Plasmodium exported protein, unknown function	PF3D7_0701900
9	1179228	9:1179228	G	A	reference	-0.45431	0.00775535	0.707976	0.638889	0.708333	0.8	0.666667	NON_SYNONYMOUS_CODING	aGa/aAa	R1044K	high molecular weight rhoptry protein 2 (RhopH2)	PF3D7_0929400
4	1144612	4:1144612	A	G	reference	-0.453358	0.00777787	0.707976	0.631579	0.583333	0.795918	0.846154	NON_SYNONYMOUS_CODING	Aat/Gat	N162D	Plasmodium exported protein (PHISTa), unknown function	PF3D7_0425400
3	656866	3:656866	T	G	reference	-0.414655	0.00808381	0.707976	0.5	0.425532	0.693878	0.790698	NON_SYNONYMOUS_CODING	Aac/Cac	N128H	conserved Plasmodium protein, unknown function	PF3D7_0316200
10	1062527	10:1062527	C	T	alternative	0.713796	0.00813941	0.707976	0	0.0454545	0.288889	0.347826	NON_SYNONYMOUS_CODING	gGc/gAc	G1060D	conserved Plasmodium membrane protein, unknown function	PF3D7_1025400
3	788667	3:788667	T	G	reference	0.533508	0.00827149	0.707976	0.975	0.770833	0.714286	0.76087	NON_SYNONYMOUS_CODING	aTa/aGa	I72R	trophozoite stage antigen	PF3D7_0318700
7	909832	7:909832	T	A	alternative	-0.486918	0.0083558	0.707976	0.166667	0.511111	0.18	0.0909091	SYNONYMOUS_CODING	gtT/gtA	V1847	conserved Plasmodium membrane protein, unknown function	PF3D7_0721000
12	429031	12:429031	A	C	alternative	0.487746	0.00842743	0.707976	0.15625	0.3125	0.24	0.195122	NON_SYNONYMOUS_CODING	Tta/Gta	L1284V	zinc finger transcription factor (KROX1)	PF3D7_1209300
5	257237	5:257237	C	A	alternative	-0.442059	0.00916539	0.707976	0.257143	0.382979	0.22	0.457143	INTRON			conserved Plasmodium protein, unknown function	PF3D7_0506000
1	531935	1:531935	C	T	alternative	-0.499272	0.00933217	0.707976	0.233333	0.319149	0.163265	0.116279	NON_SYNONYMOUS_CODING	tCa/tTa	S1521L	DBL containing protein, unknown function	PF3D7_0113800
8	1059498	8:1059498	G	A	reference	-0.434377	0.00944553	0.707976	0.405405	0.479167	0.48	0.704545	SYNONYMOUS_CODING	tcC/tcT	S690	GTP binding protein, putative	PF3D7_0824300
7	80694	7:80694	A	T	alternative	-0.430001	0.00959246	0.707976	0.714286	0.413043	0.26087	0.135135	NON_SYNONYMOUS_CODING	gaT/gaA	D697E	Plasmodium exported protein, unknown function	PF3D7_0701900
10	1047440	10:1047440	T	C	alternative	0.70656	0.00960356	0.707976	0.0512821	0.0425532	0.22	0.355556	NON_SYNONYMOUS_CODING	aAa/aGa	K447R	formin 2, putative	PF3D7_1025000
9	1468670	9:1468670	A	G	reference	-0.415438	0.00960691	0.707976	0.428571	0.354167	0.571429	0.636364	NON_SYNONYMOUS_CODING	aTa/aCa	I218T	Plasmodium exported protein, unknown function	PF3D7_0937100
1	529279	1:529279	C	G	alternative	0.460127	0.00987313	0.707976	0.236842	0.297872	0.28	0.387097	NON_SYNONYMOUS_CODING	Cag/Gag	Q725E	DBL containing protein, unknown function	PF3D7_0113800
5	958440	5:958440	A	T	alternative	-0.503374	0.0100579	0.707976	0.25	0.234043	0.18	0.152174	NON_SYNONYMOUS_CODING	tAt/tTt	Y184F	multidrug resistance protein (MDR1)	PF3D7_0523000
13	2188376	13:2188376	A	T	alternative	0.429512	0.0100637	0.707976	0.242424	0.276596	0.510204	0.333333	SYNONYMOUS_CODING	atA/atT	I314	minchromosome maintenance (MCM) complex subunit (MCM6)	PF3D7_1355100
13	2004763	13:2004763	C	G	reference	-0.483882	0.0100897	0.707976	0.731707	0.791667	0.82	0.866667	NON_SYNONYMOUS_CODING	caG/caC	Q67H	conserved Plasmodium protein, unknown function	PF3D7_1350000
8	681606	8:681606	A	C	reference	0.415973	0.0101462	0.707976	0.684211	0.791667	0.520833	0.531915	NON_SYNONYMOUS_CODING	Aaa/Caa	K149Q	60S ribosomal protein L13-2, putative	PF3D7_0814000
13	2715236	13:2715236	C	A	alternative	0.524024	0.0101996	0.707976	0.0540541	0.229167	0.24	0.363636	SYNONYMOUS_CODING	acG/acT	T67	RNAse L inhibitor protein, putative	PF3D7_1368200
13	1457812	13:1457812	G	A	alternative	0.772897	0.0103245	0.707976	0	0.0416667	0.22	0.475	NON_SYNONYMOUS_CODING	tCa/tTa	S1172L	conserved Plasmodium protein, unknown function	PF3D7_1335700
7	313698	7:313698	C	G	reference	-0.413541	0.0108877	0.707976	0.538462	0.404255	0.591837	0.521739	NON_SYNONYMOUS_CODING	gGc/gCc	G442A	conserved Plasmodium protein, unknown function	PF3D7_0706500
13	2015894	13:2015894	C	T	reference	-0.437789	0.011028	0.707976	0.586207	0.673913	0.673469	0.846154	NON_SYNONYMOUS_CODING	Gat/Aat	D970N	conserved Plasmodium protein, unknown function	PF3D7_1350500
12	1562804	12:1562804	A	G	alternative	0.410687	0.0110934	0.707976	0.25	0.319149	0.375	0.6	NON_SYNONYMOUS_CODING	tTt/tCt	F1259S	conserved Plasmodium protein, unknown function	PF3D7_1237500
13	1049023	13:1049023	T	C	alternative	-0.422537	0.0111665	0.707976	0.368421	0.217391	0.367347	0.191489	SYNONYMOUS_CODING	ttA/ttG	L42	oxidoreductase, putative	PF3D7_1325200
3	221463	3:221463	T	C	alternative	0.484062	0.0111838	0.707976	0.0909091	0.125	0.387755	0.545455	NON_SYNONYMOUS_CODING	Aat/Gat	N352D	circumsporozoite (CS) protein (CSP)	PF3D7_0304600
9	924567	9:924567	G	A	alternative	0.598043	0.0115395	0.707976	0.0526316	0.104167	0.2	0.363636	NON_SYNONYMOUS_CODING	tCt/tTt	S3498F	conserved Plasmodium protein, unknown function	PF3D7_0922800
2	666154	2:666154	T	A	alternative	0.473461	0.0115942	0.707976	0.0882353	0.155556	0.306122	0.677419	SYNONYMOUS_CODING	acA/acT	T793	conserved Plasmodium protein, unknown function	PF3D7_0216100
11	1900435	11:1900435	G	T	alternative	-0.436298	0.0115947	0.707976	0.527778	0.375	0.25	0.153846	SYNONYMOUS_CODING	acG/acT	T344	merozoite adhesive erythrocytic binding protein	PF3D7_1147800
12	424929	12:424929	T	C	alternative	0.409448	0.011657	0.707976	0.25	0.458333	0.44898	0.73913	SYNONYMOUS_CODING	gaA/gaG	E361	conserved Plasmodium protein, unknown function	PF3D7_1209100
11	1451212	11:1451212	G	T	alternative	-0.499948	0.0117474	0.707976	0.263158	0.145833	0.163265	0.177778	NON_SYNONYMOUS_CODING	aCt/aAt	T80N	DnaJ protein, putative	PF3D7_1136800
7	909831	7:909831	T	A	alternative	-0.43524	0.012172	0.717065	0.305556	0.541667	0.18	0.130435	NON_SYNONYMOUS_CODING	gTt/gAt	V1847D	conserved Plasmodium membrane protein, unknown function	PF3D7_0721000
9	163092	9:163092	C	T	reference	-0.382539	0.0124086	0.717065	0.410256	0.489362	0.530612	0.568182	SYNONYMOUS_CODING	aaC/aaT	N108	conserved Plasmodium protein, unknown function	PF3D7_0903500
13	541473	13:541473	A	T	reference	-0.458129	0.0127406	0.717065	0.694444	0.702128	0.82	0.967742	NON_SYNONYMOUS_CODING	tTt/tAt	F772Y	conserved Plasmodium protein, unknown function	PF3D7_1312800
5	369740	5:369740	T	C	alternative	-0.445887	0.0128259	0.717065	0.243243	0.276596	0.204082	0.184211	SYNONYMOUS_CODING	Ttg/Ctg	L907	conserved Plasmodium protein, unknown function	PF3D7_0508900
13	1276577	13:1276577	C	T	alternative	-0.382813	0.0130529	0.717065	0.625	0.375	0.408163	0.547619	INTRON			DnaJ protein, putative	PF3D7_1330300
10	901270	10:901270	C	T	alternative	-0.436757	0.0131253	0.717065	0.4	0.416667	0.12	0.0833333	NON_SYNONYMOUS_CODING	tGt/tAt	C780Y	conserved Plasmodium protein, unknown function	PF3D7_1021800
4	911083	4:911083	A	G	alternative	0.418852	0.0133331	0.717065	0.236842	0.297872	0.4375	0.340426	SYNONYMOUS_CODING	aaA/aaG	K299	holo-(acyl-carrier protein) synthase, putative	PF3D7_0420200
13	181969	13:181969	A	G	reference	-0.408121	0.0136403	0.717065	0.333333	0.608696	0.632653	0.75	NON_SYNONYMOUS_CODING	aAt/aGt	N197S	conserved Plasmodium protein, unknown function	PF3D7_1303700
5	679970	5:679970	G	T	reference	0.449678	0.0138091	0.717065	0.611111	0.729167	0.714286	0.913043	NON_SYNONYMOUS_CODING	aGg/aTg	R354M	tRNA pseudouridine synthase, putative	PF3D7_0516300
10	1294464	10:1294464	A	T	alternative	0.471888	0.0138205	0.717065	0.1	0.25	0.3	0.431818	SYNONYMOUS_CODING	gtA/gtT	V322	mRNA-decapping enzyme subunit 1, putative (DCP1)	PF3D7_1032100
14	1912188	14:1912188	G	A	alternative	0.478425	0.0142594	0.717065	0.0967742	0.1875	0.32	0.075	SYNONYMOUS_CODING	aaG/aaA	K1664	conserved Plasmodium protein, unknown function	PF3D7_1446500
14	1472083	14:1472083	C	G	alternative	0.40063	0.014349	0.717065	0.387097	0.488372	0.446809	0.466667	NON_SYNONYMOUS_CODING	Gat/Cat	D786H	conserved Plasmodium protein, unknown function	PF3D7_1436200
14	910816	14:910816	A	T	alternative	0.44057	0.0146987	0.717065	0.25	0.276596	0.291667	0.0434783	NON_SYNONYMOUS_CODING	cAg/cTg	Q197L	conserved Plasmodium protein, unknown function	PF3D7_1422600
14	910818	14:910818	G	C	alternative	0.44057	0.0146987	0.717065	0.25	0.276596	0.291667	0.0434783	NON_SYNONYMOUS_CODING	Gaa/Caa	E198Q	conserved Plasmodium protein, unknown function	PF3D7_1422600
14	1234517	14:1234517	G	A	alternative	0.481546	0.0147239	0.717065	0.0882353	0.145833	0.265306	0.227273	NON_SYNONYMOUS_CODING	gCc/gTc	A870V	conserved Plasmodium protein, unknown function	PF3D7_1431400
10	982808	10:982808	A	G	alternative	0.51298	0.0147538	0.717065	0.0769231	0.125	0.32	0.276596	NON_SYNONYMOUS_CODING	aAa/aGa	K193R	orotidine monophosphate decarboxylase (OMPDC)	PF3D7_1023200
1	107519	1:107519	T	C	alternative	-0.364633	0.015015	0.721997	0.552632	0.583333	0.3	0.295455	NON_SYNONYMOUS_CODING	gAt/gGt	D277G	lysophospholipase, putative, pseudogene	PF3D7_0102400
2	503169	2:503169	T	C	alternative	0.391516	0.0156305	0.743683	0.179487	0.276596	0.612245	0.577778	SYNONYMOUS_CODING	tcA/tcG	S1562	conserved Plasmodium membrane protein, unknown function	PF3D7_0212400
5	69564	5:69564	C	T	reference	0.371194	0.0161555	0.760655	0.710526	0.458333	0.55102	0.468085	NON_SYNONYMOUS_CODING	gCt/gTt	A212V	skeleton-binding protein 1 (SBP1)	PF3D7_0501300
13	2114339	13:2114339	T	G	reference	-0.385268	0.0165241	0.760721	0.514286	0.468085	0.48	0.666667	NON_SYNONYMOUS_CODING	Aaa/Caa	K523Q	conserved Plasmodium protein, unknown function	PF3D7_1352900
7	298839	7:298839	G	C	reference	-0.399918	0.0165827	0.760721	0.59375	0.282609	0.617021	0.909091	INTRON			conserved Plasmodium protein, unknown function	PF3D7_0706100
13	1233218	13:1233218	T	C	reference	0.403665	0.0169465	0.760721	0.783784	0.638298	0.54	0.5	NON_SYNONYMOUS_CODING	aAc/aGc	N277S	myosin C (MyoC)	PF3D7_1329100
12	336286	12:336286	T	A	alternative	0.503797	0.0170836	0.760721	0.135135	0.1875	0.2	0.0444444	NON_SYNONYMOUS_CODING	aaA/aaT	K507N	conserved Plasmodium protein, unknown function	PF3D7_1207200
5	187011	5:187011	G	A	alternative	0.385541	0.0172412	0.760721	0.414634	0.23913	0.5625	0.564103	SYNONYMOUS_CODING	cgG/cgA	R2197	conserved Plasmodium protein, unknown function	PF3D7_0504700
9	1428013	9:1428013	A	T	reference	-0.385194	0.0172516	0.760721	0.514286	0.708333	0.7	0.813953	NON_SYNONYMOUS_CODING	Tat/Aat	Y4N	ring-exported protein 2 (REX2)	PF3D7_0936000
