# Supplementary material for: Longitudinal genomic surveillance of Plasmodium falciparum malaria parasites reveals complex genomic architecture of emerging artemisinin resistance
Source: Genome Biol. 2017 Apr 28;18:78. doi: 10.1186/s13059-017-1204-4 (PMC5410087; doi:10.1186/s13059-017-1204-4)
Supplement: Supplementary file 4 — SNPs most strongly associated with low clearance rate on a mutant kelch13 background. (XLSX 522 kb) [file 13059_2017_1204_MOESM4_ESM.xlsx]

## Sheet: Table S3
Table S3 - SNPs most strongly associated with low clearance rate on a mutant kelch13 background.
chrom.	position	snp	ref	alt	effect allele	beta (positive or negative association)	p-value (wald test)	q-value	NRAF(2001-2004)	NRAF(2008)	NRAF(2011-2012)	NRAF(2014)	effect	codon	aa	annotation	transcript id
13	1743369	13:1743369	T	G	alternative	-0.812067	6.95449e-05	0.308241	0.121951	0.125	0.18	0.0217391	NON_SYNONYMOUS_CODING	cAa/cCa	Q3373P	conserved Plasmodium protein, unknown function	PF3D7_1343800
14	1438616	14:1438616	T	C	reference	0.850633	0.000321057	0.459283	1	0.854167	0.836735	0.8	NON_SYNONYMOUS_CODING	tAt/tGt	Y1421C	conserved Plasmodium protein, unknown function	PF3D7_1435600
14	137691	14:137691	G	A	alternative	0.676471	0.000376178	0.459283	0.206897	0.304348	0.28	0.513514	SYNONYMOUS_CODING	atC/atT	I1156	nuclear formin-like protein (MISFIT)	PF3D7_1403800
7	909976	7:909976	A	T	alternative	-0.719081	0.000414492	0.459283	0.297297	0.543478	0.18	0.113636	NON_SYNONYMOUS_CODING	gaA/gaT	E1895D	conserved Plasmodium membrane protein, unknown function	PF3D7_0721000
14	1960049	14:1960049	T	C	reference	0.708382	0.000523442	0.464005	0.833333	0.75	0.76	0.644444	NON_SYNONYMOUS_CODING	cAt/cGt	H1271R	U3 snoRNA-associated small subunit rRNA processing protein, putative	PF3D7_1448000
5	216363	5:216363	A	G	alternative	0.771148	0.000722316	0.464344	0	0.148936	0.148936	0.285714	SYNONYMOUS_CODING	agT/agC	S609	conserved Plasmodium membrane protein, unknown function	PF3D7_0505000
7	909831	7:909831	T	A	alternative	-0.689906	0.000864717	0.464344	0.305556	0.541667	0.18	0.130435	NON_SYNONYMOUS_CODING	gTt/gAt	V1847D	conserved Plasmodium membrane protein, unknown function	PF3D7_0721000
5	1308825	5:1308825	G	C	alternative	-0.587518	0.000927777	0.464344	0.621622	0.565217	0.530612	0.297872	NON_SYNONYMOUS_CODING	Gaa/Caa	E139Q	Plasmodium exported protein (PHISTb), unknown function	PF3D7_0532300
13	181969	13:181969	A	G	reference	-0.681453	0.00107839	0.464344	0.333333	0.608696	0.632653	0.75	NON_SYNONYMOUS_CODING	aAt/aGt	N197S	conserved Plasmodium protein, unknown function	PF3D7_1303700
13	1815191	13:1815191	A	G	alternative	0.838845	0.00112327	0.464344	0.03125	0.0434783	0.16	0.454545	INTRON			conserved Plasmodium protein, unknown function	PF3D7_1345300
7	909832	7:909832	T	A	alternative	-0.689804	0.00117597	0.464344	0.166667	0.511111	0.18	0.0909091	SYNONYMOUS_CODING	gtT/gtA	V1847	conserved Plasmodium membrane protein, unknown function	PF3D7_0721000
13	1734353	13:1734353	A	G	alternative	0.882429	0.00125718	0.464344	0.027027	0	0.16	0.545455	SYNONYMOUS_CODING	caT/caC	H6378	conserved Plasmodium protein, unknown function	PF3D7_1343800
7	909624	7:909624	C	A	alternative	-0.640703	0.00153093	0.47189	0.641026	0.744681	0.38	0.272727	NON_SYNONYMOUS_CODING	aCt/aAt	T1778N	conserved Plasmodium membrane protein, unknown function	PF3D7_0721000
13	1744605	13:1744605	C	T	reference	0.604166	0.00195537	0.47189	0.59375	0.680851	0.52	0.366667	NON_SYNONYMOUS_CODING	aGt/aAt	S2961N	conserved Plasmodium protein, unknown function	PF3D7_1343800
12	2014340	12:2014340	G	A	alternative	0.750395	0.00200759	0.47189	0	0.0425532	0.183673	0.159091	SYNONYMOUS_CODING	aaG/aaA	K566	protein phosphatase, putative	PF3D7_1249300
10	950343	10:950343	C	A	alternative	0.645992	0.00209781	0.47189	0.314286	0.106383	0.285714	0.193548	NON_SYNONYMOUS_CODING	Cct/Act	P623T	kelch protein, putative	PF3D7_1022600
8	1269496	8:1269496	C	T	alternative	0.756498	0.00217998	0.47189	0	0.0638298	0.104167	0.217391	NON_SYNONYMOUS_CODING	gCt/gTt	A121V	early transcribed membrane protein 8 (ETRAMP8)	PF3D7_0829600
13	1591447	13:1591447	T	C	alternative	-0.584243	0.00226275	0.47189	0.615385	0.604167	0.42	0.222222	NON_SYNONYMOUS_CODING	gAg/gGg	E1625G	conserved Plasmodium protein, unknown function	PF3D7_1339700
13	1744459	13:1744459	T	C	alternative	0.588495	0.00231122	0.47189	0.424242	0.276596	0.42	0.566667	NON_SYNONYMOUS_CODING	Aat/Gat	N3010D	conserved Plasmodium protein, unknown function	PF3D7_1343800
4	256054	4:256054	A	G	alternative	0.604387	0.0023334	0.47189	0.342105	0.270833	0.32	0.217391	NON_SYNONYMOUS_CODING	gAa/gGa	E2775G	conserved Plasmodium membrane protein, unknown function	PF3D7_0404600
11	154316	11:154316	C	T	alternative	-0.608079	0.00241935	0.47189	0.125	0.217391	0.265306	0.181818	SYNONYMOUS_CODING	gtG/gtA	V68	CPW-WPC family protein	PF3D7_1103500
7	914332	7:914332	A	G	alternative	-0.633496	0.00243864	0.47189	0.264706	0.553191	0.24	0.131579	SYNONYMOUS_CODING	gtA/gtG	V3347	conserved Plasmodium membrane protein, unknown function	PF3D7_0721000
13	2114339	13:2114339	T	G	reference	-0.600883	0.00244875	0.47189	0.514286	0.468085	0.48	0.666667	NON_SYNONYMOUS_CODING	Aaa/Caa	K523Q	conserved Plasmodium protein, unknown function	PF3D7_1352900
3	755891	3:755891	T	C	alternative	-0.715277	0.00283585	0.521582	0.0882353	0.229167	0.195652	0.152174	INTERGENIC
1	179264	1:179264	G	A	alternative	-0.706151	0.00294197	0.521582	0.111111	0.1875	0.204082	0.0652174	NON_SYNONYMOUS_CODING	Gaa/Aaa	E284K	conserved Plasmodium membrane protein, unknown function	PF3D7_0104100
8	1010216	8:1010216	A	G	alternative	-0.708789	0.00312207	0.532223	0.193548	0.266667	0.22449	0.217391	SYNONYMOUS_CODING	aaT/aaC	N364	conserved Plasmodium protein, unknown function	PF3D7_0822900
3	849410	3:849410	T	A	alternative	0.616463	0.00324264	0.532304	0	0.0416667	0.208333	0.404762	NON_SYNONYMOUS_CODING	Aat/Tat	N2699Y	oocyst capsule protein (Cap380)	PF3D7_0320400
4	538971	4:538971	G	A	alternative	-0.688314	0.00354105	0.560529	0.230769	0.166667	0.22	0.0652174	NON_SYNONYMOUS_CODING	gGa/gAa	G733E	conserved Plasmodium protein, unknown function	PF3D7_0412000
14	1688984	14:1688984	A	T	alternative	-0.602908	0.00376993	0.561401	0.121212	0.333333	0.208333	0.354839	NON_SYNONYMOUS_CODING	Att/Ttt	I2191F	serine/threonine protein kinase, putative	PF3D7_1441300
4	685482	4:685482	C	T	alternative	-0.52823	0.00383488	0.561401	0.657895	0.489362	0.52	0.326087	SYNONYMOUS_CODING	aaC/aaT	N1178	cdc2-related protein kinase 3 (CRK3)	PF3D7_0415300
6	652286	6:652286	C	T	reference	-0.534904	0.00392655	0.561401	0.657895	0.595745	0.54	0.714286	SYNONYMOUS_CODING	gaG/gaA	E813	conserved Plasmodium protein, unknown function	PF3D7_0615600
5	582483	5:582483	A	T	alternative	-0.598987	0.00413518	0.572755	0.129032	0.1875	0.291667	0.357143	INTRON			secreted ookinete protein, putative (PSOP12)	PF3D7_0513700
5	679970	5:679970	G	T	reference	0.635919	0.00428065	0.574937	0.611111	0.729167	0.714286	0.913043	NON_SYNONYMOUS_CODING	aGg/aTg	R354M	tRNA pseudouridine synthase, putative	PF3D7_0516300
6	355605	6:355605	A	G	reference	-0.535685	0.00452914	0.575795	0.205882	0.357143	0.367347	0.692308	NON_SYNONYMOUS_CODING	Aaa/Gaa	K61E	conserved Plasmodium protein, unknown function	PF3D7_0608600
5	149652	5:149652	A	G	alternative	0.623868	0.00502935	0.575795	0.0512821	0.208333	0.145833	0.26087	SYNONYMOUS_CODING	gaT/gaC	D160	myosin B (MyoB)	PF3D7_0503600
13	540990	13:540990	G	T	reference	-0.631244	0.0051203	0.575795	0.676471	0.702128	0.8	0.883721	NON_SYNONYMOUS_CODING	gCa/gAa	A933E	conserved Plasmodium protein, unknown function	PF3D7_1312800
13	2576647	13:2576647	C	T	alternative	0.520219	0.00519413	0.575795	0.482759	0.604167	0.4	0.318182	NON_SYNONYMOUS_CODING	Gaa/Aaa	E214K	conserved Plasmodium protein, unknown function	PF3D7_1364200
11	154299	11:154299	T	C	alternative	-0.577189	0.00541438	0.575795	0.105263	0.217391	0.265306	0.142857	NON_SYNONYMOUS_CODING	aAa/aGa	K74R	CPW-WPC family protein	PF3D7_1103500
5	679951	5:679951	C	T	reference	0.642808	0.00550956	0.575795	0.611111	0.729167	0.714286	0.934783	NON_SYNONYMOUS_CODING	Cca/Tca	P348S	tRNA pseudouridine synthase, putative	PF3D7_0516300
12	485505	12:485505	T	C	alternative	-0.629171	0.00563793	0.575795	0.194444	0.297872	0.22449	0.108696	SYNONYMOUS_CODING	Ttg/Ctg	L380	kinesin-like protein, putative	PF3D7_1211000
13	1856758	13:1856758	T	G	alternative	0.679267	0.00570543	0.575795	0.285714	0.12766	0.3	0.522727	NON_SYNONYMOUS_CODING	agT/agG	S1287R	conserved Plasmodium protein, unknown function	PF3D7_1346400
14	1972890	14:1972890	C	G	alternative	0.536852	0.00576459	0.575795	0.205128	0.276596	0.2	0.465116	NON_SYNONYMOUS_CODING	Gca/Cca	A1512P	conserved Plasmodium protein, unknown function	PF3D7_1448300
12	496189	12:496189	G	A	alternative	0.610099	0.00579783	0.575795	0	0.0212766	0.12	0.25	SYNONYMOUS_CODING	gaC/gaT	D400	conserved Plasmodium protein, unknown function	PF3D7_1211200
9	428007	9:428007	C	T	reference	-0.505056	0.00619862	0.575795	0.25	0.304348	0.469388	0.675	SYNONYMOUS_CODING	ccC/ccT	P1279	exoribonuclease, putative	PF3D7_0909400
13	1856979	13:1856979	T	C	reference	0.658374	0.00638208	0.575795	0.866667	0.875	0.78	0.580645	NON_SYNONYMOUS_CODING	tTt/tCt	F1361S	conserved Plasmodium protein, unknown function	PF3D7_1346400
12	2107730	12:2107730	A	G	alternative	-0.671661	0.00653381	0.575795	0.162162	0.148936	0.1875	0	SYNONYMOUS_CODING	atT/atC	I109	tryptophanyl-tRNA synthetase, putative	PF3D7_1251700
11	740133	11:740133	G	A	alternative	0.569468	0.00661606	0.575795	0.205882	0.282609	0.285714	0.26087	SYNONYMOUS_CODING	acC/acT	T513	peptidase, putative	PF3D7_1119600
13	2824451	13:2824451	A	C	alternative	-0.531093	0.00675533	0.575795	0.184211	0.25	0.3	0.152174	NON_SYNONYMOUS_CODING	Tct/Gct	S392A	Plasmodium exported protein, unknown function	PF3D7_1371800
13	2824460	13:2824460	C	T	alternative	-0.531093	0.00675533	0.575795	0.184211	0.255319	0.3	0.152174	NON_SYNONYMOUS_CODING	Gtt/Att	V389I	Plasmodium exported protein, unknown function	PF3D7_1371800
13	2824484	13:2824484	G	C	alternative	-0.531093	0.00675533	0.575795	0.205128	0.255319	0.3	0.152174	NON_SYNONYMOUS_CODING	Cct/Gct	P381A	Plasmodium exported protein, unknown function	PF3D7_1371800
5	592257	5:592257	T	C	alternative	-0.647206	0.00690015	0.577042	0.121951	0.1875	0.244898	0.0434783	NON_SYNONYMOUS_CODING	gAg/gGg	E1136G	helicase, belonging to UvrD family, putative	PF3D7_0514100
11	1900435	11:1900435	G	T	alternative	-0.609382	0.00730531	0.589826	0.527778	0.375	0.25	0.153846	SYNONYMOUS_CODING	acG/acT	T344	merozoite adhesive erythrocytic binding protein	PF3D7_1147800
3	350173	3:350173	C	G	reference	0.577793	0.00731917	0.589826	0.777778	0.833333	0.673469	0.659091	SYNONYMOUS_CODING	gtG/gtC	V409	conserved Plasmodium protein, unknown function	PF3D7_0307900
5	132201	5:132201	T	C	alternative	-0.550419	0.00762954	0.598886	0.542857	0.531915	0.3	0.190476	SYNONYMOUS_CODING	agT/agC	S583	conserved Plasmodium protein, unknown function	PF3D7_0503200
8	1237327	8:1237327	T	C	alternative	-0.554668	0.00779504	0.598886	0.341463	0.354167	0.2	0.26087	SYNONYMOUS_CODING	acA/acG	T725	GPI-anchored micronemal antigen (GAMA)	PF3D7_0828800
10	125384	10:125384	T	C	reference	0.576103	0.00783697	0.598886	0.888889	0.829787	0.72	0.755556	INTERGENIC
7	982240	7:982240	T	G	alternative	-0.637562	0.00804119	0.604077	0.1	0.291667	0.1	0.152174	NON_SYNONYMOUS_CODING	Aat/Cat	N317H	conserved Plasmodium protein, unknown function	PF3D7_0723400
5	582481	5:582481	T	C	alternative	-0.56952	0.00834152	0.606296	0.129032	0.1875	0.291667	0.325	INTRON			secreted ookinete protein, putative (PSOP12)	PF3D7_0513700
13	541473	13:541473	A	T	reference	-0.639598	0.0085252	0.606296	0.694444	0.702128	0.82	0.967742	NON_SYNONYMOUS_CODING	tTt/tAt	F772Y	conserved Plasmodium protein, unknown function	PF3D7_1312800
11	1976991	11:1976991	G	A	reference	-0.493167	0.00855441	0.606296	0.135135	0.382979	0.387755	0.630435	NON_SYNONYMOUS_CODING	Gcc/Acc	A154T	ring-infected erythrocyte surface antigen	PF3D7_1149200
2	503316	2:503316	C	A	alternative	0.574103	0.00887428	0.606296	0.0227273	0.0208333	0.204082	0.434783	NON_SYNONYMOUS_CODING	atG/atT	M1513I	conserved Plasmodium membrane protein, unknown function	PF3D7_0212400
6	355591	6:355591	T	A	reference	-0.492645	0.00899307	0.606296	0.205882	0.355556	0.367347	0.666667	NON_SYNONYMOUS_CODING	gTa/gAa	V56E	conserved Plasmodium protein, unknown function	PF3D7_0608600
2	254846	2:254846	C	T	reference	-0.587325	0.00906436	0.606296	0.390244	0.723404	0.734694	0.888889	NON_SYNONYMOUS_CODING	aCt/aTt	T8I	conserved Plasmodium protein, unknown function	PF3D7_0206400
13	2675839	13:2675839	A	G	alternative	-0.526253	0.00953069	0.606296	0.206897	0.191489	0.319149	0.139535	NON_SYNONYMOUS_CODING	gAt/gGt	D27G	conserved Plasmodium protein, unknown function	PF3D7_1366900
14	1045484	14:1045484	A	C	alternative	0.591036	0.00955601	0.606296	0.210526	0.234043	0.183673	0.255319	SYNONYMOUS_CODING	Aga/Cga	R715	conserved Plasmodium protein, unknown function	PF3D7_1426800
3	590729	3:590729	T	G	alternative	-0.589963	0.0096478	0.606296	0.189189	0.270833	0.166667	0.0222222	NON_SYNONYMOUS_CODING	Att/Ctt	I607L	zinc finger protein, putative	PF3D7_0314700
11	332295	11:332295	C	T	alternative	0.570607	0.00977159	0.606296	0.138889	0.170213	0.367347	0.195652	NON_SYNONYMOUS_CODING	gGa/gAa	G1020E	transcription factor with AP2 domain(s) (ApiAP2)	PF3D7_1107800
14	1010976	14:1010976	G	A	reference	0.593144	0.00978757	0.606296	0.756757	0.76087	0.8	0.692308	NON_SYNONYMOUS_CODING	tGt/tAt	C656Y	conserved Plasmodium protein, unknown function	PF3D7_1425800
3	554253	3:554253	C	G	alternative	0.672981	0.00981432	0.606296	0.075	0.0833333	0.16	0.177778	INTRON			conserved Plasmodium protein, unknown function	PF3D7_0313600
13	1697657	13:1697657	A	G	alternative	-0.548526	0.00984903	0.606296	0.3125	0.270833	0.2	0.097561	SYNONYMOUS_CODING	gaA/gaG	E115	phosphoethanolamine N-methyltransferase (PMT)	PF3D7_1343000
5	1268717	5:1268717	C	A	alternative	-0.579005	0.0106226	0.640557	0.179487	0.282609	0.142857	0.155556	SYNONYMOUS_CODING	gtC/gtA	V436	conserved Plasmodium protein, unknown function	PF3D7_0531000
4	389962	4:389962	G	A	reference	-0.614509	0.0106946	0.640557	0.757576	0.791667	0.76	0.888889	NON_SYNONYMOUS_CODING	aGt/aAt	S1680N	conserved Plasmodium protein, unknown function	PF3D7_0407800
3	408264	3:408264	G	A	alternative	-0.50506	0.0112265	0.650818	0.432432	0.326087	0.34	0.347826	SYNONYMOUS_CODING	aaG/aaA	K95	60S acidic ribosomal protein P2, putative	PF3D7_0309600
9	1179228	9:1179228	G	A	reference	-0.575418	0.0112807	0.650818	0.638889	0.708333	0.8	0.666667	NON_SYNONYMOUS_CODING	aGa/aAa	R1044K	high molecular weight rhoptry protein 2 (RhopH2)	PF3D7_0929400
14	1395782	14:1395782	G	A	reference	0.48812	0.0114799	0.650818	0.692308	0.8125	0.44898	0.595238	NON_SYNONYMOUS_CODING	tCt/tTt	S2295F	dynein-related AAA-type ATPase, putative	PF3D7_1434500
13	2589318	13:2589318	A	C	alternative	0.588807	0.0115876	0.650818	0.025	0.148936	0.12	0.195652	NON_SYNONYMOUS_CODING	gaA/gaC	E1429D	conserved Plasmodium protein, unknown function	PF3D7_1364400
8	695867	8:695867	T	C	alternative	-0.542921	0.0116692	0.650818	0.432432	0.458333	0.25	0.173913	NON_SYNONYMOUS_CODING	tAc/tGc	Y463C	phospholipase DDHD1, putative	PF3D7_0814400
6	355609	6:355609	A	G	reference	-0.47656	0.011758	0.650818	0.2	0.357143	0.36	0.666667	NON_SYNONYMOUS_CODING	aAt/aGt	N62S	conserved Plasmodium protein, unknown function	PF3D7_0608600
12	1861096	12:1861096	A	T	alternative	0.650689	0.0118938	0.650818	0.030303	0.130435	0.2	0.205128	NON_SYNONYMOUS_CODING	Aat/Tat	N481Y	conserved Plasmodium protein, unknown function	PF3D7_1244400
10	546352	10:546352	T	C	alternative	0.628955	0.0124289	0.671806	0.151515	0.106383	0.1	0.311111	NON_SYNONYMOUS_CODING	aAt/aGt	N851S	initiation factor 2 subunit family, putative	PF3D7_1013900
9	352174	9:352174	A	G	reference	0.455637	0.0132072	0.692973	0.342857	0.521739	0.531915	0.422222	SYNONYMOUS_CODING	gaT/gaC	D850	ATP-dependent protease ATPase subunit ClpY (ClpY)	PF3D7_0907400
13	1518852	13:1518852	T	C	alternative	-0.553613	0.0132096	0.692973	0.210526	0.191489	0.306122	0.179487	NON_SYNONYMOUS_CODING	Aac/Gac	N248D	conserved Plasmodium protein, unknown function	PF3D7_1337500
5	644935	5:644935	A	G	alternative	-0.628471	0.0132896	0.692973	0.0857143	0.229167	0.2	0.166667	INTERGENIC
14	126288	14:126288	A	T	reference	-0.507433	0.0138195	0.712227	0.606061	0.468085	0.770833	0.697674	NON_SYNONYMOUS_CODING	Aac/Tac	N58Y	conserved Plasmodium protein, unknown function	PF3D7_1403400
13	1457812	13:1457812	G	A	alternative	0.614678	0.01452	0.721791	0	0.0416667	0.22	0.475	NON_SYNONYMOUS_CODING	tCa/tTa	S1172L	conserved Plasmodium protein, unknown function	PF3D7_1335700
11	942790	11:942790	C	A	reference	0.554221	0.0148983	0.721791	0.857143	0.87234	0.82	0.666667	NON_SYNONYMOUS_CODING	aCa/aAa	T755K	conserved Plasmodium protein, unknown function	PF3D7_1123800
10	1201023	10:1201023	T	C	reference	-0.499013	0.0149882	0.721791	0.441176	0.520833	0.54	0.72973	SYNONYMOUS_CODING	acA/acG	T459	conserved Plasmodium protein, unknown function	PF3D7_1029400
5	680094	5:680094	A	C	alternative	0.586701	0.0154361	0.721791	0.34375	0.191489	0.229167	0.0666667	SYNONYMOUS_CODING	tcA/tcC	S395	tRNA pseudouridine synthase, putative	PF3D7_0516300
13	1499527	13:1499527	A	G	reference	-0.54896	0.0157832	0.721791	0.677419	0.744681	0.74	0.847826	NON_SYNONYMOUS_CODING	Aat/Gat	N551D	1-deoxy-D-xylulose 5-phosphate synthase	PF3D7_1337200
13	1629197	13:1629197	A	T	alternative	0.636238	0.0158215	0.721791	0	0	0.14	0.454545	SYNONYMOUS_CODING	acA/acT	T629	sodium-dependent phosphate transporter (PiT)	PF3D7_1340900
13	1683255	13:1683255	T	C	alternative	0.636238	0.0158215	0.721791	0.0294118	0	0.14	0.487179	NON_SYNONYMOUS_CODING	aAc/aGc	N3572S	transcription factor with AP2 domain(s) (ApiAP2)	PF3D7_1342900
13	1685830	13:1685830	C	T	alternative	0.636238	0.0158215	0.721791	0.0681818	0	0.14	0.5	NON_SYNONYMOUS_CODING	Gca/Aca	A2714T	transcription factor with AP2 domain(s) (ApiAP2)	PF3D7_1342900
11	1527030	11:1527030	A	G	alternative	0.468643	0.0158271	0.721791	0.277778	0.340426	0.408163	0.533333	SYNONYMOUS_CODING	Ttg/Ctg	L1413	conserved Plasmodium protein, unknown function	PF3D7_1138700
12	1934206	12:1934206	C	A	alternative	-0.49458	0.0159909	0.721791	0.285714	0.326087	0.3	0.133333	NON_SYNONYMOUS_CODING	aGt/aTt	S421I	conserved Plasmodium protein, unknown function	PF3D7_1246500
14	2960103	14:2960103	A	C	alternative	0.480219	0.0162267	0.721791	0.135135	0.229167	0.22449	0.413043	SYNONYMOUS_CODING	gtA/gtC	V823	conserved Plasmodium membrane protein, unknown function	PF3D7_1472400
5	846895	5:846895	C	A	reference	-0.562024	0.0162381	0.721791	0.868421	0.723404	0.76	0.891304	NON_SYNONYMOUS_CODING	Gat/Tat	D625Y	conserved Plasmodium protein, unknown function	PF3D7_0520700
8	1176457	8:1176457	C	T	reference	0.470155	0.0168033	0.721791	0.609756	0.708333	0.77551	0.425532	NON_SYNONYMOUS_CODING	tCa/tTa	S1355L	translation initiation factor IF-2, putative	PF3D7_0827100
13	2824677	13:2824677	C	G	alternative	-0.472349	0.0170172	0.721791	0.175	0.229167	0.395833	0.190476	NON_SYNONYMOUS_CODING	tgG/tgC	W316C	Plasmodium exported protein, unknown function	PF3D7_1371800
10	598122	10:598122	T	C	reference	-0.47704	0.0171862	0.721791	0.705882	0.604167	0.6	0.75	NON_SYNONYMOUS_CODING	Ata/Gta	I508V	conserved Plasmodium protein, unknown function	PF3D7_1014800
11	1740188	11:1740188	T	A	reference	-0.479989	0.0175203	0.721791	0.484848	0.531915	0.571429	0.594595	INTERGENIC
