# Supplementary material for: Longitudinal genomic surveillance of Plasmodium falciparum malaria parasites reveals complex genomic architecture of emerging artemisinin resistance
Source: Genome Biol. 2017 Apr 28;18:78. doi: 10.1186/s13059-017-1204-4 (PMC5410087; doi:10.1186/s13059-017-1204-4)
Supplement: Supplementary file 5 — C580Y-like SNPs. (XLSX 554 kb) [file 13059_2017_1204_MOESM5_ESM.xlsx]

## Sheet: Table S4
Table S4 - C580Y-like SNPs
*kelch13 mutations with less than 5% MAF within at least one time interval were included in this analysis
SNPs with diversity of background kelch13 mutations (shannon index) higher than 1
SNPs in the same codon
											LD (R>0) with kelch13 mutations*
chrom	pos	SINGLETON or haplotype block (#block)	reference allele	derived allele	iHS, selection: negative=derived; positive=ancestral	NRAF(2011-2012)	#samples carrying this SNP	average clearance half-life	#samples after removing samples with kelch13 mutations*	average clearance half-life after removing samples with kelch13 mutations*	A675V	R561H	G538V	N537I	N458Y	F446I	P441L	E252Q	C580Y hap. 1	C580Y hap. 2	Shannon index (diversity of kelch13 mutation)	codon affected	aa substitution	gene annotation	transcript id
4	881071	SINGLETON	A	G	-1.13639	0.244898	12	5.19588	1	3.39397	0.29			0.81				0.33	0.38	0.65	2.23127	Agt/Ggt	S915G	phosphatidylinositol 4-kinase, putative	PF3D7_0419900
14	3009164	SINGLETON	T	A	1.57448	0.2	10	5.9586	0	0	0.44		0.49					0.4	0.59	0.56	2.17095	Tat/Aat	Y522N	conserved Plasmodium protein, unknown function	PF3D7_1473900
13	2766406	SINGLETON	G	T	-0.827542	0.12	6	6.74495	0	0	0.44							0.23	0.59	0.4	1.79248	Ggc/Tgc	G2179C	conserved Plasmodium protein, unknown function	PF3D7_1369400
9	992105	SINGLETON	A	G	-1.94446	0.18	9	6.46101	0	0	0.44							0.23	0.59	0.81	1.75272	atA/atG	I976M	conserved Plasmodium protein, unknown function	PF3D7_0924400
12	2000683	SINGLETON	T	A	1.15432	0.183673	9	6.25242	0	0	0.49							0.23	0.64	0.81	1.75272	cTt/cAt	L1970H	conserved Plasmodium protein, unknown function	PF3D7_1248700
11	1624665	32	A	T	-2.29457	0.163265	8	6.14719	0	0	0.44		0.49					0.32	0.74		1.75	aaT/aaA	N1870K	conserved Plasmodium protein, unknown function	PF3D7_1140700
11	1624671	32	A	C	-2.29457	0.163265	8	6.14719	0	0	0.44		0.49					0.33	0.74		1.75	gaT/gaG	D1868E	conserved Plasmodium protein, unknown function	PF3D7_1140700
5	88764	49	G	C	-0.972256	0.12	6	5.6837	0	0								0.33	0.48	0.56	1.58496	aaC/aaG	N146K	anaphase promoting complex subunit, putative	PF3D7_0501700
5	96407	49	G	C	-1.11113	0.12	6	5.6837	0	0								0.33	0.48	0.56	1.58496	tCt/tGt	S76C	conserved Plasmodium protein, unknown function	PF3D7_0501900
4	104791	56	T	C	-0.782753	0.122449	6	4.78012	1	2.21586			0.33					0.24	0.38		1.52193	Aca/Gca	T212A	Plasmodium exported protein (PHISTb), unknown function (PfD80)	PF3D7_0401800
4	1051710	SINGLETON	C	T	-0.180996	0.1	5	5.22102	0	0			0.49					0.33	0.48		1.52193	Gaa/Aaa	E433K	conserved Plasmodium protein, unknown function	PF3D7_0423300
6	1066638	21	C	T	-0.0402676	0.2	10	5.92056	0	0								0.33	0.69	0.81	1.52193	CtA/TtC	L498F	Sec14 domain containing protein	PF3D7_0626400
6	1066640	21	A	C	0.12058	0.2	10	5.92056	0	0								0.33	0.69	0.81	1.52193	CtA/TtC	L498F	Sec14 domain containing protein	PF3D7_0626400
6	1066989	21	A	G	0.12058	0.2	10	5.92056	0	0								0.33	0.69	0.81	1.52193	Aat/Gat	N615D	Sec14 domain containing protein	PF3D7_0626400
7	1326945	74	A	T	-0.837649	0.104167	5	5.48244	0	0	0.44							0.34	0.52		1.52193	AGt/TAt	S489Y	Plasmodium exported protein, unknown function	PF3D7_0730900
7	1326946	74	G	A	-0.50834	0.122449	6	5.0339	1	2.79122	0.29							0.25	0.41		1.52193	AGt/TAt	S489Y	Plasmodium exported protein, unknown function	PF3D7_0730900
7	1326951	74	T	G	-0.50834	0.104167	5	5.48244	0	0	0.44							0.34	0.52		1.52193	TCt/GAt	S491D	Plasmodium exported protein, unknown function	PF3D7_0730900
7	1326952	74	C	A	-0.50834	0.122449	6	5.0339	1	2.79122	0.29							0.25	0.41		1.52193	TCt/GAt	S491D	Plasmodium exported protein, unknown function	PF3D7_0730900
3	337852	31	C	T	-1.15814	0.1	5	4.5373	1	2.21586	0.29							0.13	0.38		1.5	tCa/tTa	S225L	conserved Plasmodium protein, unknown function	PF3D7_0307800
4	104802	56	G	A	-0.782753	0.104167	5	4.23233	1	2.21586			0.33					0.24	0.24		1.5	gCa/gTa	A208V	Plasmodium exported protein (PHISTb), unknown function (PfD80)	PF3D7_0401800
12	2069014	SINGLETON	A	C	0.171752	0.163265	7	5.78568	3	4.76652	0.32		0.18			0.44					1.5	Aat/Cat	N539H	conserved Plasmodium protein, unknown function	PF3D7_1250400
13	2527830	5	G	A	-1.05369	0.1	5	5.40897	1	3.67414			0.56		0.7			0.13			1.5	Gaa/Aaa	E491K	conserved Plasmodium protein, unknown function	PF3D7_1362900
13	2542366	5	C	T	-1.15225	0.1	5	5.40897	1	3.67414			0.56		0.7			0.13			1.5	aCc/aTc	T28I	mitochondrial ribosomal protein L9 precursor, putative	PF3D7_1363300
14	1982939	SINGLETON	A	T	-0.279355	0.1	5	7.04934	1	6.54075	0.49						0.39			0.26	1.5	Tct/Act	S57T	ubiquitin-protein ligase, putative (Hrd3)	PF3D7_1448400
3	559428	66	A	G	-1.03366	0.122449	6	5.48701	0	0	0.44							0.33	0.64		1.45915	aAt/aGt	N32S	conserved Plasmodium protein, unknown function	PF3D7_0313800
14	3048930	47	A	G	-1.88741	0.12	6	6.02635	0	0	0.44							0.33	0.59		1.45915	aAt/aGt	N1147S	conserved Plasmodium protein, unknown function	PF3D7_1474400
14	3104314	47	T	A	-1.57033	0.12	6	6.02635	0	0	0.44							0.33	0.59		1.45915	aaA/aaT	K156N	cysteine repeat modular protein 4 (CRMP4)	PF3D7_1475400
1	199914	SINGLETON	G	A	-0.0349006	0.142857	7	6.43076	0	0					1			0.4	0.64		1.44882	cGt/cAt	R3138H	ubiquitin carboxyl-terminal hydrolase, putative	PF3D7_0104300
9	781952	25	T	C	1.70317	0.16	8	6.52533	0	0								0.23	0.59	0.81	1.40564	Att/Gtt	I76V	nucleosome assembly protein (NAPS)	PF3D7_0919000
9	963014	25	G	A	-1.47341	0.16	8	6.52533	0	0								0.23	0.59	0.81	1.40564	aCt/aTt	T182I	thioredoxin reductase	PF3D7_0923800.2
9	975771	25	A	G	-1.80446	0.16	8	6.52533	0	0								0.23	0.59	0.81	1.40564	gAt/gGt	D1075G	patatin-like phospholipase, putative	PF3D7_0924000
14	3013706	SINGLETON	C	A	-1.6981	0.16	8	6.03129	0	0	0.44							0.4	0.69		1.40564	atG/atT	M1398I	probable protein, unknown function	PF3D7_1474000
5	1213980	SINGLETON	G	C	-1.92738	0.16	8	5.72004	1	1.77796			0.56		0.7				0.61		1.37878	Gat/Cat	D150H	conserved Plasmodium protein, unknown function	PF3D7_0529800
7	765197	SINGLETON	C	T	-1.29228	0.18	8	6.16234	1	5.98083	0.22							0.18	0.54		1.37878	aGt/aAt	S406N	seryl-tRNA synthetase, putative	PF3D7_0717700
8	305602	SINGLETON	G	T	-0.7257	0.14	7	6.43216	0	0	0.44							0.33	0.69		1.37878	tCt/tAt	S983Y	conserved Plasmodium protein, unknown function	PF3D7_0805500
6	1004898	SINGLETON	C	T	-0.857905	0.1	5	6.04942	0	0			0.49					0.23	0.59		1.37095	cCc/cTc	P1792L	SNF2 helicase, putative (ISWI)	PF3D7_0624600
7	1199909	SINGLETON	C	A	-1.74359	0.1	5	6.32995	0	0	0.44							0.23	0.59		1.37095	Gat/Tat	D3465Y	conserved Plasmodium membrane protein, unknown function	PF3D7_0728100
8	287588	53	G	C	-0.656772	0.18	9	6.22204	0	0	0.44							0.4	0.78		1.35164	atG/atC	M210I	conserved Plasmodium protein, unknown function	PF3D7_0805100
8	287949	53	A	G	-0.656772	0.18	9	6.22204	0	0	0.44							0.4	0.78		1.35164	Aag/Gag	K331E	conserved Plasmodium protein, unknown function	PF3D7_0805100
8	288240	53	G	A	-0.656772	0.18	9	6.22204	0	0	0.44							0.4	0.78		1.35164	Gta/Ata	V428I	conserved Plasmodium protein, unknown function	PF3D7_0805100
7	1306341	SINGLETON	C	A	-0.848069	0.24	12	6.09107	2	4.96736	0.22							0.27	0.73		1.29546	caG/caT	Q2625H	conserved Plasmodium protein, unknown function	PF3D7_0730500
8	865771	SINGLETON	T	C	-1.65231	0.12	6	6.75279	0	0	0.44							0.23	0.69		1.25163	Att/Gtt	I617V	conserved Plasmodium protein, unknown function	PF3D7_0819000
12	282414	43	C	T	-1.47802	0.142857	7	5.32088	1	2.89479						0.7		0.13		0.71	1.25163	Gat/Aat	D2297N	conserved Plasmodium protein, unknown function	PF3D7_1206300
4	538252	SINGLETON	C	G		0.1	5	5.13221	1	3.39397								0.24		0.45	1	ttC/ttG	F493L	conserved Plasmodium protein, unknown function	PF3D7_0412000
10	494817	SINGLETON	A	T	-0.115059	0.12	5	4.50307	3	4.3422			0.18					0.02			1	aaA/aaT	K756N	conserved Plasmodium protein, unknown function	PF3D7_1012800
13	2693215	SINGLETON	C	T	-0.37649	0.1	5	4.60565	1	3.67414			0.56	0.81							1	cCa/cTa	P341L	NADH-cytochrome b5 reductase, putative	PF3D7_1367500
7	1239590	SINGLETON	G	T	-0.671716	0.14	7	5.68343	2	4.13778								0.19	0.44		0.970951	aGt/aTt	S382I	conserved Plasmodium protein, unknown function	PF3D7_0729100
11	269446	SINGLETON	G	T	-0.982877	0.106383	5	5.92754	0	0								0.33	0.69		0.970951	agC/agA	S1659R	conserved Plasmodium protein, unknown function	PF3D7_1106500
13	2106924	SINGLETON	G	A	-1.31625	0.183673	9	5.252	1	3.39397								0.33		0.82	0.954434	Gat/Aat	D1814N	P-loop containing nucleoside triphosphate hydrolase, putative	PF3D7_1352700
7	839557	SINGLETON	C	T	0.688685	0.1	5	3.677	2	2.65885				0.7				0.08			0.918296	aGa/aAa	R41K	conserved Plasmodium protein, unknown function	PF3D7_0719100
7	871642	71	T	C	-0.105886	0.12	6	5.59721	3	3.99762	0.36						0.26				0.918296	Tca/Cca	S1906P	conserved Plasmodium membrane protein, unknown function	PF3D7_0719900
8	108202	67	G	A	0.105032	0.12	6	5.21568	0	0								0.47	0.48		0.918296	tCg/tTg	S14L	conserved Plasmodium protein, unknown function	PF3D7_0801500
8	113678	67	C	T	0.0720869	0.12	6	5.21568	0	0								0.47	0.48		0.918296	Cac/Tac	H423Y	sentrin-specific protease 2, putative (SENP2)	PF3D7_0801700
11	241314	SINGLETON	C	G	-1.15827	0.1	5	5.17742	2	4.15936	0.42							0.08			0.918296	gGt/gCt	G735A	translocon component PTEX88 (PTEX88)	PF3D7_1105600
11	1892135	SINGLETON	C	G	0.291037	0.1	5	5.08479	2	4.16731				0.7			0.31				0.918296	Gat/Cat	D155H	farnesyltransferase beta subunit, putative	PF3D7_1147500
12	1563691	SINGLETON	T	G	0.246481	0.1	5	5.98183	2	4.15936	0.42						0.31				0.918296	gaA/gaC	E963D	conserved Plasmodium protein, unknown function	PF3D7_1237500
12	2119177	SINGLETON	C	T	-0.272698	0.102041	5	4.71684	2	4.15936				0.7		0.57					0.918296	atG/atA	M769I	rhoptry neck protein 3 (RON3)	PF3D7_1252100
14	1463739	SINGLETON	G	T	-0.842046	0.1	5	6.02051	2	4.15936	0.42							0.08			0.918296	atG/atT	M784I	conserved Plasmodium membrane protein, unknown function	PF3D7_1436100
9	1229260	33	T	G	-0.983687	0.14	7	6.43833	0	0								0.33	0.78		0.863121	aaT/aaG	N1192K	conserved Plasmodium membrane protein, unknown function	PF3D7_0930800
9	1229262	33	T	G	-0.983687	0.14	7	6.43833	0	0								0.33	0.78		0.863121	gTa/gGa	V1193G	conserved Plasmodium membrane protein, unknown function	PF3D7_0930800
9	1229266	33	T	A	-0.983687	0.14	7	6.43833	0	0								0.33	0.78		0.863121	aaT/aaA	N1194K	conserved Plasmodium membrane protein, unknown function	PF3D7_0930800
9	1233070	33	G	T	-0.924163	0.14	7	6.43833	0	0								0.33	0.78		0.863121	atG/atT	M2462I	conserved Plasmodium membrane protein, unknown function	PF3D7_0930800
5	127574	SINGLETON	A	C	-0.480424	0.104167	4	7.18213	0	0			0.33						0.54		0.811278	atT/atG	I368M	4-diphosphocytidyl-2c-methyl-D-erythritol kinase (CMK), putative	PF3D7_0503100
13	190801	27	A	T	-1.31609	0.1	5	5.56878	1	3.39397								0.33	0.22		0.811278	aTa/aAa	I7287K	conserved Plasmodium protein, unknown function	PF3D7_1303800
13	190805	27	C	G	-1.31609	0.1	5	5.56878	1	3.39397								0.33	0.22		0.811278	Gaa/Caa	E7286Q	conserved Plasmodium protein, unknown function	PF3D7_1303800
13	1077945	58	G	T	0.526154	0.0869565	4	6.86728	0	0	0.44								0.59		0.811278	Caa/Aaa	Q2215K	conserved Plasmodium protein, unknown function	PF3D7_1325900
13	2647336	SINGLETON	A	G	-1.02879	0.102041	5	6.17419	1	3.39397									0.54	0.26	0.811278	Ttt/Ctt	F1344L	conserved Plasmodium protein, unknown function	PF3D7_1366300
13	2656873	SINGLETON	T	G	-0.448421	0.16	7	5.82796	3	4.43957									0.35	0.13	0.811278	caA/caC	Q731H	rhoptry protein (Rhop148)	PF3D7_1366400
2	334683	36	A	C	-0.936353	0.1	5	5.77433	0	0								0.23		0.81	0.721928	aAt/aCt	N1617T	conserved Plasmodium protein, unknown function	PF3D7_0208100.1
4	108876	36	C	A	-2.88164	0.1	5	5.77433	0	0								0.23		0.81	0.721928	aGt/aTt	S807I	acyl-CoA synthetase (ACS6)	PF3D7_0401900
6	667323	36	T	C	-1.36882	0.1	5	5.77433	0	0								0.23		0.81	0.721928	cAa/cGa	Q178R	conserved Plasmodium protein, unknown function	PF3D7_0615900
6	800179	36	A	T	-1.66192	0.1	5	5.77433	0	0								0.23		0.81	0.721928	gaA/gaT	E193D	conserved Plasmodium protein, unknown function	PF3D7_0619200
6	807732	36	G	T	-1.34307	0.1	5	5.77433	0	0								0.23		0.81	0.721928	gCa/gAa	A2274E	conserved Plasmodium protein, unknown function	PF3D7_0619300
6	807741	36	T	C	1.99379	0.1	5	5.77433	0	0								0.23		0.81	0.721928	tAc/tGc	Y2271C	conserved Plasmodium protein, unknown function	PF3D7_0619300
6	880297	SINGLETON	A	C	-1.20515	0.12	6	5.10827	1	1.77796								0.13		0.71	0.721928	cAa/cCa	Q503P	Pf77 protein (ALV7)	PF3D7_0621400
12	370442	36	T	C	-2.47494	0.1	5	5.77433	0	0								0.23		0.81	0.721928	aTa/aCa	I2803T	conserved Plasmodium protein, unknown function	PF3D7_1208100
13	816193	SINGLETON	C	T	-0.852945	0.102041	5	7.06905	0	0			0.49						0.74		0.721928	Gat/Aat	D736N	ser/thr protein phosphatase 2A regulatory subunit A, putative	PF3D7_1319700
13	2641147	62	C	T	-1.22429	0.122449	6	6.15197	1	3.39397									0.65	0.26	0.721928	Gat/Aat	D3407N	conserved Plasmodium protein, unknown function	PF3D7_1366300
13	2643925	62	T	A	-0.80962	0.122449	6	6.15197	1	3.39397									0.65	0.26	0.721928	Atg/Ttg	M2481L	conserved Plasmodium protein, unknown function	PF3D7_1366300
13	208768	SINGLETON	C	T	-1.23467	0.14	7	5.81329	1	3.39397								0.13		0.82	0.650022	tGt/tAt	C1298Y	conserved Plasmodium protein, unknown function	PF3D7_1303800
13	302113	SINGLETON	A	G	-2.00396	0.12	6	6.21651	0	0								0.23		0.91	0.650022	Ata/Gta	I376V	MORN repeat protein, putative	PF3D7_1306500
13	2133632	SINGLETON	T	C	-1.56498	0.14	7	5.51129	1	3.39397								0.14		0.82	0.650022	aAt/aGt	N1548S	conserved Plasmodium protein, unknown function	PF3D7_1353300
14	1898394	SINGLETON	T	G	-0.98847	0.12	6	7.26233	0	0								0.23	0.78		0.650022	aTa/aGa	I15R	conserved Plasmodium membrane protein, unknown function	PF3D7_1446300
1	238886	65	A	G	-1.63653	0.1	5	6.05054	0	0										0.91	0	aAa/aGa	K74R	asparagine-rich antigen Pfa35-2	PF3D7_0105700
1	241688	65	G	A	-1.81693	0.1	5	6.05054	0	0										0.91	0	cGt/cAt	R1008H	asparagine-rich antigen Pfa35-2	PF3D7_0105700
5	336291	41	A	G	-0.00123964	0.1	4	5.51142	2	3.8794	0.36										0	Att/Gtt	I1538V	SET domain protein, putative (SET9)	PF3D7_0508100
6	793826	SINGLETON	C	T	1.44785	0.102041	4	4.71395	3	4.08755	0.18										0	gGt/gAt	G439D	conserved Plasmodium protein, unknown function	PF3D7_0619000.1
11	385586	73	C	G	-0.654296	0.1	5	6.46362	0	0										0.91	0	Gat/Cat	D463H	conserved Plasmodium protein, unknown function	PF3D7_1109100
12	1484796	SINGLETON	A	G	0.853402	0.1	5	5.21173	3	3.92392	0.36										0	Aaa/Gaa	K72E	serine hydroxymethyltransferase (SHMT)	PF3D7_1235600
13	211304	65	C	T	-2.00624	0.102041	5	6.05054	0	0										0.91	0	Gta/Ata	V453I	conserved Plasmodium protein, unknown function	PF3D7_1303800
13	367174	65	C	A	-1.59724	0.1	5	6.05054	0	0										0.91	0	Gat/Tat	D374Y	carbamoyl phosphate synthetase (cpsSII)	PF3D7_1308200
13	429529	SINGLETON	C	T	1.56472	0.142857	6	5.583	3	3.69037									0.38		0	Gaa/Aaa	E39K	U4/U6 small nuclear ribonucleoprotein PRP3, putative (PRPF3)	PF3D7_1309300
13	1295966	SINGLETON	C	A	-0.854767	0.102041	5	5.59877	1	2.79122										0.71	0	tCt/tAt	S264Y	conserved Plasmodium protein, unknown function	PF3D7_1330800
13	1715287	68	A	G	-0.935759	0.12	6	6.22804	0	0										1	0	gAt/gGt	D169G	DNA helicase, putative	PF3D7_1343400
13	1753072	SINGLETON	A	C	-1.45368	0.16	8	6.93867	0	0									1		0	Tta/Gta	L139V	conserved Plasmodium protein, unknown function	PF3D7_1343800
13	2137076	SINGLETON	C	T	-0.762592	0.1	4	5.07151	3	4.93545						0.44					0	aGt/aAt	S400N	conserved Plasmodium protein, unknown function	PF3D7_1353300
14	471180	SINGLETON	G	C	0.279	0.12	5	5.18015	4	5.03491		0.4									0	Gat/Cat	D670H	conserved Plasmodium protein, unknown function	PF3D7_1411500
14	2371623	52	A	T	-1.10522	0.102041	4	5.39186	2	3.32977									0.27		0	gAc/gTc	D1446V	large ribosomal subunit nuclear export factor, putative	PF3D7_1457700
14	2381561	52	G	A	-1.03969	0.102041	4	5.39186	2	3.32977									0.26		0	Gga/Aga	G1995R	conserved Plasmodium protein, unknown function	PF3D7_1457900
14	3048911	40	A	C	-2.22205	0.1	5	5.73113	1	3.45303										0.71	0	Aat/Cat	N1141H	conserved Plasmodium protein, unknown function	PF3D7_1474400
14	3049317	40	G	A	-2.33978	0.1	5	5.73113	1	3.45303										0.71	0	tGt/tAt	C1276Y	conserved Plasmodium protein, unknown function	PF3D7_1474400
