# Supplementary material for: Longitudinal genomic surveillance of Plasmodium falciparum malaria parasites reveals complex genomic architecture of emerging artemisinin resistance
Source: Genome Biol. 2017 Apr 28;18:78. doi: 10.1186/s13059-017-1204-4 (PMC5410087; doi:10.1186/s13059-017-1204-4)
Supplement: Supplementary file 6 — C580Y-vector-like SNPs. (XLSX 568 kb) [file 13059_2017_1204_MOESM6_ESM.xlsx]

## Sheet: Table S5
Table S5 - C580Y-vector-like SNPs
*kelch13 mutations with less than 5% MAF within at least one time interval were included in this analysis
SNPs with diversity of background kelch13 mutations (shannon index) higher than 1
SNPs in the same codon
														LD (R>0) with kelch13 mutations*
chrom.	position	SINGLETON or haplotype block (#block)	reference allele	derived allele	Manhattan distance to C580Y	iHS, selection: negative=derived; positive=ancestral	NRAF(2001-2004)	NRAF(2008)	NRAF(2011-2012)	#samples carrying this SNP	Average clearance half-life	#samples after removing samples carrying kelch13 SNPs	average clearance half-life after removing samples with kelch13 SNPs	A675V	R561H	G538V	N537I	N458Y	F446I	P441L	E252Q	C580Y hap. 1	C580Y hap. 2	Shannon index (diversity of kelch13 mutation)	codon affected	aa substitution	gene annotation	transcript id
14	1362736	SINGLETON	A	C	0.135616	-0.50166	0.0882353	0.0416667	0.285714	19	5.05996	9	3.27466	0.2	0.3	0.09				0.13		0.01	0.33	2.64644	gAt/gCt	D912A	protein kinase, putative	PF3D7_1433900
4	991598	SINGLETON	A	C	0.1001	-0.973477	0.0588235	0.0212766	0.26	15	5.72099	2	3.12178	0.18		0.21				0.26	0.23	0.59	0.16	2.44163	ttT/ttG	F921L	conserved Plasmodium protein, unknown function	PF3D7_0421700
4	296077	SINGLETON	A	T	0.0902381	-0.426694	0.0285714	0.0416667	0.3	18	5.68265	2	3.17824	0.22		0.26	0.7				0.47	0.54	0.2	2.40564	caA/caT	Q1504H	pre-mRNA-processing-splicing factor 8, putative (PRPF8)	PF3D7_0405400
8	1192816	SINGLETON	T	C	0.0710784	-0.139568	0.0294118	0.0416667	0.28	16	6.01058	4	5.07894		0.4	0.16				0.41	0.24	0.31	0.1	2.35539	aAa/aGa	K37R	conserved Plasmodium protein, unknown function	PF3D7_0827600
4	430372	SINGLETON	T	G	0.123333	-0.59057	0	0.0833333	0.32	20	4.79129	7	2.86375	0.09		0.12					0.13	0.26	0.44	2.35353	Aaa/Caa	K1666Q	conserved Plasmodium protein, unknown function	PF3D7_0409000
9	143494	SINGLETON	A	T	0.148696	-1.25278	0	0.108696	0.24	17	5.26277	7	3.94405	0.24	0.34							0.04	0.44	2.32193	Att/Ttt	I840F	conserved Plasmodium membrane protein, unknown function	PF3D7_0903300
3	917147	SINGLETON	G	A	0.0617391	-0.28113	0	0.0217391	0.32	17	5.80506	4	4.29578			0.22		0.44		0.22	0.11	0.45	0.54	2.31582	aGt/aAt	S1411N	conserved Plasmodium protein, unknown function	PF3D7_0321800
8	135760	SINGLETON	G	A	0.130222	0.778469	0.0285714	0.0869565	0.265306	18	4.91029	6	3.42235				0.48			0.17	0.06	0.07	0.58	2.28416	atG/atA	M2304I	conserved Plasmodium protein, unknown function	PF3D7_0801900
5	167982	5	A	T	0.160833	-1.18845	0	0.0208333	0.14	8	5.95995	0	0		1						0.33	0.48	0.56	2.25	Ata/Tta	I112L	ATP-dependent helicase, putative	PF3D7_0504200
10	875539	9	T	C	0.109787	-0.725072	0	0.0425532	0.212766	12	5.30286	5	4.13872	0.29		0.34		0.4		0.2			0.16	2.23593	aAg/aGg	K6258R	conserved Plasmodium membrane protein, unknown function	PF3D7_1021700
11	525129	SINGLETON	G	A	0.17966	0.691348	0	0.0833333	0.183673	13	4.82788	6	3.46171				0.48		0.36			0.2	0.09	2.23593	aGc/aAc	S213N	GTP binding protein, putative	PF3D7_1113500
11	242610	SINGLETON	G	C	0.17447	-0.0753485	0.030303	0.104167	0.24	18	4.87477	7	3.3235	0.24		0.28		0.34			0.12	0.26		2.23127	aCg/aGg	T303R	translocon component PTEX88 (PTEX88)	PF3D7_1105600
4	673372	SINGLETON	C	A	0.1625	-0.956655	0	0.0625	0.18	12	5.61364	2	2.90429	0.22		0.48					0.18	0.54		2.12193	Gat/Tat	D1923Y	conserved Plasmodium protein, unknown function	PF3D7_0415200
11	1423061	SINGLETON	G	A	0.0725532	-1.68935	0	0.0425532	0.25	14	5.15844	4	2.74339	0.15		0.18	0.56				0.11	0.49		2.12193	Gtt/Att	V53I	tudor staphylococcal nuclease (TSN)	PF3D7_1136300
13	2527682	SINGLETON	T	G	0.159276	-1.24646	0.0294118	0.0833333	0.326531	21	5.00733	7	3.28589			0.28		0.34			0.19	0.18	0.55	2.12095	agT/agG	S441R	conserved Plasmodium protein, unknown function	PF3D7_1362900
2	324133	SINGLETON	G	A	0.142467	-0.405913	0	0.0869565	0.22449	14	5.1154	4	2.72483	0.32		0.18					0.27	0.38		2.11808	aCg/aTg	T397M	serine repeat antigen 1 (SERA1)	PF3D7_0208000
13	2323888	SINGLETON	C	A	0.175578	-0.750992	0.0571429	0.0833333	0.244898	18	4.71887	7	3.05737			0.44		0.34			0.19	0.18		2.11808	gCa/gAa	A610E	zinc finger protein, putative	PF3D7_1358600
7	1040521	49	C	T	0.141136		0	0.0652174	0.204082	13	5.80621	4	4.1529			0.18				0.64	0.01	0.09	0.47	2.11328	Gat/Aat	D1782N	conserved Plasmodium protein, unknown function	PF3D7_0724700
7	1040527	49	C	G	0.111678	-0.334133	0	0.0444444	0.212766	12	6.04617	3	4.56163			0.21				0.69	0.04	0.12	0.52	2.11328	Gaa/Caa	E1780Q	conserved Plasmodium protein, unknown function	PF3D7_0724700
7	1040528	49	C	A	0.135416	-0.334133	0	0.0681818	0.212766	13	5.80621	4	4.1529			0.18				0.64	0.01	0.09	0.47	2.11328	atG/atT	M1779I	conserved Plasmodium protein, unknown function	PF3D7_0724700
14	1206182	18	A	T	0.165437	-0.645992	0.0555556	0.104167	0.285714	21	5.44045	7	4.07178			0.12					0.19	0.4	0.44	2.09307	aaA/aaT	K365N	conserved Plasmodium protein, unknown function	PF3D7_1430500
2	185325	SINGLETON	T	C	0.167415	-1.89623	0.0285714	0.0833333	0.22449	16	5.47621	4	3.56442	0.15						0.22	0.11	0.35	0.73	2.05459	aAt/aGt	N1264S	conserved Plasmodium protein, unknown function	PF3D7_0204100
11	1737938	SINGLETON	T	C	0.139007	-1.28048	0.0277778	0.0851064	0.306122	19	5.12671	7	3.4499	0.08		0.11	0.43				0.1	0.47		2.05459	Att/Gtt	I698V	conserved Plasmodium protein, unknown function	PF3D7_1143500
13	2156111	SINGLETON	C	T	0.173566	-0.776172	0.0555556	0.0625	0.22449	16	5.57937	4	3.93435			0.54		0.44			0.11	0.11	0.65	2.05459	Gat/Aat	D478N	conserved Plasmodium protein, unknown function	PF3D7_1354000
2	582044	16	A	G	0.141667	-1.02881	0	0.0416667	0.18	11	5.50138	1	2.79122	0.29	0.7					0.39	0.33		0.71	2.04644	cAa/cGa	Q1128R	conserved Plasmodium protein, unknown function	PF3D7_0214300
11	1790286	30	T	G	0.0459574	-1.22738	0	0.0425532	0.276596	14	5.65984	4	3.99521	0.16		0.16				0.19	0.16	0.5		2.04644	gTA/gAC	V1695D	serine-threonine protein kinase, putative	PF3D7_1145200
11	1790287	30	A	T	0.0517199	-1.22738	0	0.0425532	0.270833	14	5.65984	4	3.99521	0.13		0.16				0.19	0.16	0.5		2.04644	gTA/gAC	V1695D	serine-threonine protein kinase, putative	PF3D7_1145200
11	1790322	30	T	G	0.105162	-1.43339	0	0.0425532	0.217391	12	5.78647	2	3.09034	0.22		0.26				0.31	0.27	0.59		2.04644	gTA/gAC	V1683D	serine-threonine protein kinase, putative	PF3D7_1145200
11	1790323	30	A	T	0.105162	-1.43339	0	0.0425532	0.217391	12	5.78647	2	3.09034	0.22		0.26				0.31	0.27	0.59		2.04644	gTA/gAC	V1683D	serine-threonine protein kinase, putative	PF3D7_1145200
13	2184146	SINGLETON	A	T	0.0808333	-0.942662	0	0.0208333	0.22	12	5.75208	1	4.04668	0.29			0.81				0.24	0.7	0.26	2.04037	gAt/gTt	D37V	conserved Plasmodium protein, unknown function	PF3D7_1354900
6	665935	SINGLETON	T	C	0.150238	-0.541331	0.0285714	0.0416667	0.2	12	5.60699	4	4.77145			0.16				0.2	0.02	0.07	0.5	2	Aaa/Gaa	K641E	conserved Plasmodium protein, unknown function	PF3D7_0615900
7	432928	SINGLETON	C	A	0.171071	2.42511	0.0285714	0.0625	0.2	13	4.82846	5	3.1684			0.14		0.36			0.21	0.06	0.09	2	gaG/gaT	E277D	rRNA-tRNA ribonuclease MRP-P subunit, putative	PF3D7_0709600
14	1326431	SINGLETON	A	T	0.127778	-0.336842	0.0277778	0	0.18	11	5.85756	3	3.21966	0.22	0.57	0.26					0.08	0.54		2	aaT/aaA	N1049K	conserved Plasmodium membrane protein, unknown function	PF3D7_1433400
11	1689556	SINGLETON	C	T	0.176483	-1.51725	0.0571429	0.0638298	0.22449	16	5.16633	5	2.89115	0.13		0.16		0.4			0.16	0.56		1.97175	Gat/Aat	D177N	conserved Plasmodium protein, unknown function	PF3D7_1142100
11	1790297	30	C	A	0.0542199	-1.22738	0	0.0425532	0.291667	15	5.78379	4	3.99521	0.13		0.15				0.19	0.16	0.56		1.97175	Gat/Tat	D1692Y	serine-threonine protein kinase, putative	PF3D7_1145200
11	1790304	30	G	A	0.0736643	-1.43339	0	0.0425532	0.311111	15	5.78379	4	3.99521	0.19		0.15				0.19	0.16	0.55		1.97175	AaC/GaT	N1689D	serine-threonine protein kinase, putative	PF3D7_1145200
11	1790306	30	T	C	0.0736643	-1.43339	0	0.0425532	0.311111	15	5.78379	4	3.99521	0.19		0.15				0.19	0.16	0.55		1.97175	AaC/GaT	N1689D	serine-threonine protein kinase, putative	PF3D7_1145200
11	1791082	30	T	A	0.108889	-1.66361	0.0555556	0.0416667	0.291667	16	5.59452	5	3.74728	0.09		0.12				0.16	0.12	0.5		1.97175	cAt/cTt	H1430L	serine-threonine protein kinase, putative	PF3D7_1145200
11	1792051	30	G	A	0.139048	-1.72138	0.0857143	0.0416667	0.291667	17	5.35617	6	3.37981	0.08		0.1				0.14	0.1	0.47		1.97175	tCt/tTt	S1107F	serine-threonine protein kinase, putative	PF3D7_1145200
11	1792442	30	C	T	0.111363	-1.72138	0.0571429	0.0425532	0.291667	16	5.43898	5	3.24955	0.09		0.12				0.15	0.12	0.49		1.97175	Gat/Aat	D977N	serine-threonine protein kinase, putative	PF3D7_1145200
11	1876553	26	G	A	0.159677	-1.45686	0	0.104167	0.22449	16	5.30164	6	3.38557	0.11		0.14					0.06	0.52		1.96096	gGt/gAt	G1136D	tubulin-tyrosine ligase, putative	PF3D7_1147200
14	1534820	SINGLETON	C	A	0.131608	-0.780991	0.0277778	0.0638298	0.24	16	6.01873	4	4.85402	0.15							0.02	0.45	0.65	1.95083	cCt/cAt	P383H	HSP40, subfamily A, putative	PF3D7_1437900
12	1318927	SINGLETON	T	G	0.12469	1.39867	0.0294118	0.0444444	0.229167	14	5.55132	3	3.48811	0.42		0.49					0.3	0.42		1.93626	aTt/aGt	I1411S	asparagine-rich protein, putative	PF3D7_1231800
3	341290	35	C	A	0.178384	-0.422681	0	0.0208333	0.122449	7	4.19452	2	1.70564	0.22					0.57		0.08	0.34		1.92193	Gat/Tat	D3305Y	conserved Plasmodium protein, unknown function	PF3D7_0307900
14	89584	10	T	A	0.155	-0.122504	0	0.0208333	0.145833	7	5.66004	2	4.24509	0.18							0.04	0.29	0.16	1.92193	aAt/aTt	N485I	U1 small nuclear ribonucleoprotein C, putative	PF3D7_1402400
14	108566	SINGLETON	A	T	0.178384	-0.706123	0	0.0208333	0.122449	8	4.84333	3	2.74424		0.57						0.08	0.16	0.42	1.92193	Att/Ttt	I733F	conserved Plasmodium protein, unknown function	PF3D7_1402900
14	407383	13	C	A	0.167871	0.129296	0.030303	0.0208333	0.163265	10	5.21477	5	4.05758	0.13						0.19		0.2		1.92193	gGa/gTa	G3227V	conserved Plasmodium protein, unknown function	PF3D7_1410300
14	407386	13	T	A	0.167871	0.269577	0.030303	0.0208333	0.163265	10	5.21477	5	4.05758	0.13						0.19		0.2		1.92193	gAa/gTa	E3226V	conserved Plasmodium protein, unknown function	PF3D7_1410300
5	1204933	6	C	T	0.167778	-1.5409	0.0277778	0	0.14	9	4.62675	3	2.60133			0.48		0.57			0.08	0.31		1.9183	Ctt/Ttt	L1419F	conserved Plasmodium protein, unknown function	PF3D7_0529400.2
10	1217930	SINGLETON	C	G	0.157143	0.80601	0.0571429	0	0.18	11	4.68318	5	3.34976	0.29	0.4		0.52							1.9183	Caa/Gaa	Q195E	conserved Plasmodium protein, unknown function	PF3D7_1029900
11	610361	SINGLETON	A	C	0.161667	-0.887524	0	0.0416667	0.16	10	5.0167	4	3.25058					0.44			0.11	0.23	0.13	1.9183	Ttg/Gtg	L1012V	serine esterase, putative	PF3D7_1116100
11	1035285	SINGLETON	G	A	0.160833	0.366876	0	0.0208333	0.14	8	5.24963	2	2.64242	0.42			0.7		0.57			0.16		1.9183	Gaa/Aaa	E742K	conserved Plasmodium protein, unknown function	PF3D7_1126500
7	369224	34	T	C	0.170278	0.503543	0.0277778	0.0625	0.2	14	4.73261	6	3.38543	0.11			0.48				0.07	0.29		1.90564	aTc/aCc	I173T	cytoskeleton associated protein, putative	PF3D7_0708000
12	497049	SINGLETON	C	A	0.137993	-0.903361	0	0.0416667	0.183673	11	5.52897	3	5.52275			0.59	0.62	0.49			0.15			1.90564	Gtt/Ttt	V114F	conserved Plasmodium protein, unknown function	PF3D7_1211200
7	618488	36	A	T	0.111111	2.92595	0.111111	0	0.28	18	5.52767	5	3.85484	0.13		0.16			0.4		0.24	0.6		1.892	Ata/Tta	I186L	mitochondrial ribosomal protein S5 precursor, putative	PF3D7_0713600
7	618534	36	T	C	0.111111	2.92595	0.111111	0	0.28	18	5.52767	5	3.85484	0.13		0.16			0.4		0.24	0.6		1.892	aTa/aCa	I201T	mitochondrial ribosomal protein S5 precursor, putative	PF3D7_0713600
6	379700	SINGLETON	A	T	0.168182	-0.838233	0	0.0681818	0.18	12	5.12317	3	2.56429			0.42		0.49			0.23	0.38		1.89106	aAt/aTt	N3147I	conserved Plasmodium protein, unknown function	PF3D7_0609000
14	2383303	SINGLETON	A	C	0.125535	-0.158994	0.0294118	0.0869565	0.270833	17	5.36292	5	3.28053							0.37	0.07	0.31	0.58	1.88792	aaA/aaC	K2575N	conserved Plasmodium protein, unknown function	PF3D7_1457900
2	550011	3	G	T	0.138418	-1.22852	0	0.0625	0.204082	13	5.13293	2	2.43478			0.65					0.27		0.64	1.86763	ttC/ttA	F1691L	conserved Plasmodium protein, unknown function	PF3D7_0213600
2	559785	3	C	T	0.0767868	-1.14934	0	0.0212766	0.22449	12	5.28979	1	3.67414		0.7	0.74					0.32		0.71	1.86763	Cat/Tat	H401Y	conserved Plasmodium protein, unknown function	PF3D7_0213800
2	579953	SINGLETON	A	G	0.166621	-0.51216	0.0277778	0.0833333	0.22449	17	4.63994	6	2.9826	0.13		0.5					0.17		0.5	1.86763	gAa/gGa	E431G	conserved Plasmodium protein, unknown function	PF3D7_0214300
7	785638	21	A	T	0.161667	-2.08716	0	0.0416667	0.16	10	6.236	0	0	0.44						0.81	0.4	0.69		1.84644	gaT/gaA	D2892E	dynein heavy chain, putative	PF3D7_0718000
2	503316	SINGLETON	C	A	0.0967517	-0.39988	0	0.0208333	0.204082	11	6.00946	4	3.59036	0.32								0.35	0.13	1.84237	atG/atT	M1513I	conserved Plasmodium membrane protein, unknown function	PF3D7_0212400
3	849410	SINGLETON	T	A	0.113333		0	0.0416667	0.208333	11	5.20596	4	2.74619	0.29					0.4	0.2		0.31		1.84237	Aat/Tat	N2699Y	oocyst capsule protein (Cap380)	PF3D7_0320400
13	2203281	32	G	A	0.178384	-1.12458	0	0.0208333	0.122449	7	6.2472	0	0			0.86		1			0.33	0.36		1.84237	aCt/aTt	T340I	conserved Plasmodium protein, unknown function	PF3D7_1355600
14	1357502	SINGLETON	A	T	0.156	0.304612	0.0588235	0.0416667	0.22449	14	5.35563	6	3.75814	0.37					0.34				0.37	1.81128	aTg/aAg	M293K	conserved Plasmodium protein, unknown function	PF3D7_1433800
3	255687	SINGLETON	A	G	0.13299	-0.792104	0.0588235	0.0625	0.291667	19	5.75512	4	2.80896								0.19	0.59	0.76	1.78194	tTc/tCc	F870S	conserved Plasmodium membrane protein, unknown function	PF3D7_0305300
11	1352343	SINGLETON	T	G	0.166621	-0.332634	0	0.111111	0.22449	16	5.18949	6	2.93366			0.31					0.08	0.52	0.09	1.76096	aaA/aaC	K1149N	zinc finger protein, putative	PF3D7_1134600
8	316421	21	A	G	0.168611	-0.442434	0.0277778	0.0208333	0.16	10	5.71979	1	2.24268	0.29						0.39	0.33	0.61		1.75272	tTt/tCt	F769S	serine-threonine protein kinase, FIKK family (TSTK0)	PF3D7_0805700
14	1779279	SINGLETON	T	A	0.144938	-0.672254	0.0277778	0.0208333	0.183673	11	5.75461	2	2.54348			0.26					0.08	0.54	0.58	1.75272	Ata/Tta	I47L	conserved Plasmodium protein, unknown function	PF3D7_1443400
2	581869	16	A	G	0.138011	-1.04939	0	0.0212766	0.163265	9	5.39397	1	2.79122	0.29	0.7						0.25		0.71	1.75	Ata/Gta	I1070V	conserved Plasmodium protein, unknown function	PF3D7_0214300
4	770965	SINGLETON	A	C	0.17966	-0.666266	0	0.0833333	0.183673	13	4.84211	5	2.94839	0.13							0.08	0.42		1.75	aAc/aCc	N4891T	conserved Plasmodium protein, unknown function	PF3D7_0417400
11	1406556	21	A	G	0.135072	-1.92955	0	0.0217391	0.166667	9	5.99087	1	2.45911	0.29		0.33					0.24	0.65		1.75	atA/atG	I817M	conserved Plasmodium protein, unknown function	PF3D7_1136000
12	603517	42	A	G	0.169183	-0.70444	0.030303	0.0425532	0.183673	12	4.81456	4	3.29272	0.15			0.56				0.02		0.54	1.75	Aat/Gat	N364D	phosphatidylinositol-glycan biosynthesis class O protein, putative	PF3D7_1214100
12	603560	42	G	A	0.165375	1.0708	0.030303	0.0217391	0.166667	10	5.18714	2	3.63379	0.22			0.7				0.08		0.64	1.75	aGt/aAt	S378N	phosphatidylinositol-glycan biosynthesis class O protein, putative	PF3D7_1214100
5	1274782	50	T	C	0.100833	-0.745089	0	0.0208333	0.2	11	5.91737	1	3.77758			0.74		0.7			0.13	0.7		1.68548	Aca/Gca	T1235A	conserved Plasmodium protein, unknown function	PF3D7_0531100
8	902341	SINGLETON	C	T	0.159635	-1.78986	0.0285714	0.0425532	0.191489	12	5.71359	2	3.4806	0.26		0.26					0.28	0.64		1.68548	aGt/aAt	S1619N	Snf2-related CBP activator, putative (SRCAP)	PF3D7_0820000
11	1765865	30	G	A	0.124955	-0.886781	0.0277778	0.0416667	0.22449	15	5.21073	5	2.93771	0.15		0.18					0.2	0.59		1.68548	Gat/Aat	D1204N	conserved Plasmodium protein, unknown function	PF3D7_1144400
14	1315824	33	T	C	0.150238	-0.795317	0.0285714	0.0416667	0.2	13	5.19195	3	3.86342			0.21				0.26	0.39	0.39		1.68548	aAg/aGg	K4585R	conserved Plasmodium membrane protein, unknown function	PF3D7_1433400
4	335747	SINGLETON	C	T	0.143333	-1.32302	0.0833333	0	0.22	14	5.08095	3	2.5647	0.18							0.35	0.12	0.7	1.67674	Gga/Aga	G2770R	conserved Plasmodium protein, unknown function	PF3D7_0406500
14	1384149	SINGLETON	G	T	0.128611	-0.724729	0.0277778	0.0208333	0.2	12	5.31612	5	3.45022	0.13		0.16						0.42		1.6645	Cct/Act	P6173T	dynein-related AAA-type ATPase, putative	PF3D7_1434500
7	959315	SINGLETON	T	A	0.11716	-1.02085	0	0.0208333	0.183673	10	5.63987	1	2.45911	0.29							0.13	0.41	0.82	1.65774	ttA/ttT	L460F	nucleolar rRNA processing protein, putative	PF3D7_0722600
11	1661095	30	A	T	0.0967517	-1.99782	0	0.0208333	0.204082	11	5.68514	2	2.91999	0.22		0.26					0.19	0.69		1.65774	gTa/gAa	V422E	conserved Plasmodium protein, unknown function	PF3D7_1141300
12	2039345	SINGLETON	A	G	0.17848	-1.54978	0.117647	0.0208333	0.24	17	5.43218	5	3.09652	0.13								0.51	0.61	1.65002	Tat/Cat	Y170H	conserved Plasmodium protein, unknown function	PF3D7_1249800
5	701191	17	A	G	0.107778	-0.657071	0.0277778	0	0.2	11	5.25915	5	3.81751	0.29		0.34						0.2		1.58496	TcT/AcC	S2022T	transcription factor with AP2 domain (s) (ApiAP2)	PF3D7_0516800
5	701193	17	A	T	0.107778	-0.657071	0.0277778	0	0.2	11	5.25915	5	3.81751	0.29		0.34						0.2		1.58496	TcT/AcC	S2022T	transcription factor with AP2 domain (s) (ApiAP2)	PF3D7_0516800
5	701196	17	A	G	0.107778	-0.657071	0.0277778	0	0.2	11	5.25915	5	3.81751	0.29		0.34						0.2		1.58496	Tat/Cat	Y2021H	transcription factor with AP2 domain (s) (ApiAP2)	PF3D7_0516800
10	1047440	SINGLETON	T	C	0.159696	-2.13617	0.0571429	0.0425532	0.22	15	6.01031	3	4.28246	0.18							0.23	0.76	0.16	1.5511	aAa/aGa	K447R	formin 2, putative	PF3D7_1025000
7	614770	37	A	G	0.130245	0.161762	0.0294118	0.0208333	0.2	12	4.85337	4	2.67198	0.15						0.22	0.02		0.65	1.54879	tAt/tGt	Y129C	conserved Plasmodium protein, unknown function	PF3D7_0713500
7	614838	37	A	T	0.130245	0.163929	0.0294118	0.0208333	0.2	12	4.85337	4	2.67198	0.15						0.22	0.02		0.65	1.54879	AtA/TtG	I152L	conserved Plasmodium protein, unknown function	PF3D7_0713500
7	614840	37	A	G	0.130245	0.163929	0.0294118	0.0208333	0.2	12	4.85337	4	2.67198	0.15						0.22	0.02		0.65	1.54879	AtA/TtG	I152L	conserved Plasmodium protein, unknown function	PF3D7_0713500
12	1885672	SINGLETON	G	A	0.169405	-1.96498	0.0285714	0.0208333	0.16	10	5.43539	2	2.1011	0.22		0.26						0.16	0.75	1.54879	Gat/Aat	D658N	kinesin-like protein, putative	PF3D7_1245100
7	678909	31	T	C	0.160833	0.0125505	0	0.0208333	0.14	9	4.89988	4	3.44193			0.21					0.14	0.26		1.52193	CAc/AGc	H1258S	conserved Plasmodium protein, unknown function	PF3D7_0715200
7	678910	31	G	T	0.160833	-0.0119685	0	0.0208333	0.14	9	4.89988	4	3.44193			0.21					0.14	0.26		1.52193	CAc/AGc	H1258S	conserved Plasmodium protein, unknown function	PF3D7_0715200
7	753973	39	T	A	0.148611	0.0527399	0.0277778	0.0208333	0.18	10	4.76931	5	4.06778	0.26			0.48							1.52193	aaT/aaA	N699K	queuine tRNA-ribosyltransferase, putative	PF3D7_0717400
7	753976	39	A	G	0.148611	0.552439	0.0277778	0.0208333	0.18	10	4.76931	5	4.06778	0.26			0.48							1.52193	atA/atG	I700M	queuine tRNA-ribosyltransferase, putative	PF3D7_0717400
12	1657336	SINGLETON	T	C	0.139269	-0.0798189	0	0.104167	0.244898	16	4.18944	12	3.42423	0.15						0.08				1.5	gTa/gCa	V617A	cell division protein FtsH, putative	PF3D7_1239700
14	1196956	SINGLETON	C	A	0.165437		0.0555556	0.104167	0.285714	21	5.26256	9	3.85509								0.08	0.54	0.29	1.5	gaG/gaT	E988D	acid phosphatase, putative	PF3D7_1430300
4	502728	45	T	A	0.178889	-2.04847	0.0555556	0.0833333	0.24	18	5.03946	7	3.03835	0.09		0.12					0.05	0.62		1.49111	aaT/aaA	N1187K	conserved Plasmodium protein, unknown function	PF3D7_0411000
10	1062527	SINGLETON	C	T	0.0543434	-1.54974	0	0.0454545	0.288889	15	6.10956	4	4.84198	0.15		0.18					0.11	0.72		1.49111	gGc/gAc	G1060D	conserved Plasmodium membrane protein, unknown function	PF3D7_1025400
14	1306826	33	G	C	0.161667	-0.983698	0	0.0416667	0.16	10	5.20867	3	3.86342			0.21					0.23	0.39		1.44882	Caa/Gaa	Q336E	conserved Plasmodium protein, unknown function	PF3D7_1433200
4	514605	45	T	C	0.133678	-1.4277	0.0285714	0.0851064	0.26	18	5.1901	6	2.7273	0.11		0.14					0.06	0.73		1.4183	Aaa/Gaa	K822E	DEAD box ATP-dependent RNA helicase, putative	PF3D7_0411400
2	735443	2	G	A	0.138011	-1.58177	0	0.0212766	0.163265	9	5.65966	1	2.92672								0.32	0.24	0.71	1.40564	Cca/Tca	P519S	conserved Plasmodium protein, unknown function	PF3D7_0217900
9	805147	4	T	A	0.141277	-1.65111	0	0.0212766	0.16	9	6.08419	1	2.55506								0.13	0.5	0.71	1.40564	gAa/gTa	E836V	TLD domain containing protein	PF3D7_0919800
13	823448	SINGLETON	C	T	0.121667	-1.08173	0	0.0416667	0.2	13	4.71949	5	3.07392								0.2	0.1	0.54	1.40564	Gga/Aga	G1034R	conserved Plasmodium protein, unknown function	PF3D7_1319900
14	3013491	21	T	C	0.147778	-1.6974	0.0277778	0	0.16	9	5.69625	1	3.016	0.29							0.33	0.61		1.40564	aAa/aGa	K1470R	probable protein, unknown function	PF3D7_1474000
2	725731	2	G	T	0.158419	-1.2276	0	0.0212766	0.142857	8	5.48632	1	2.92672								0.24	0.24	0.71	1.37878	agC/agA	S1139R	conserved Plasmodium protein, unknown function	PF3D7_0217600
6	869387	SINGLETON	G	C	0.147778	0.975283	0.0277778	0	0.16	9	5.4732	2	5.01425							0.31	0.19		0.64	1.37878	Cga/Gga	R175G	conserved Plasmodium protein, unknown function	PF3D7_0621100
9	1110299	8	C	T	0.138011	-1.65291	0	0.0212766	0.163265	9	5.15644	2	3.46103			0.26					0.2		0.64	1.37878	Cat/Tat	H843Y	zinc finger protein, putative	PF3D7_0927200
13	1358448	SINGLETON	A	T	0.148611	0.120487	0.0277778	0.0208333	0.18	11	5.59612	4	3.61295	0.32								0.1	0.54	1.37878	agT/agA	S624R	conserved Plasmodium protein, unknown function	PF3D7_1333100
5	601415	27	A	T	0.160833	-0.0482414	0	0.0208333	0.14	7	4.58144	2	3.25308			0.21					0.23	0.12		1.37095	Aat/Tat	N457Y	aspartyl-tRNA synthetase, putative	PF3D7_0514300
14	1398144	19	C	T	0.140833	0.293765	0	0.0208333	0.16	9	4.67309	4	3.86606			0.18					0.03	0.35		1.37095	Gaa/Aaa	E1508K	dynein-related AAA-type ATPase, putative	PF3D7_1434500
14	1398210	19	T	G	0.140833	0.293765	0	0.0208333	0.16	9	4.67309	4	3.86606			0.18					0.03	0.35		1.37095	Aat/Cat	N1486H	dynein-related AAA-type ATPase, putative	PF3D7_1434500
10	157346	40	C	T	0.120833	1.33891	0	0.0208333	0.18	10	5.56254	1	2.56224								0.33	0.7	0.26	1.35164	Gca/Aca	A391T	conserved Plasmodium protein, unknown function	PF3D7_1003400
5	1284798	50	C	T	0.161667	-0.853515	0	0.0416667	0.16	10	5.78853	2	3.14346			0.48		0.57				0.64		1.29879	Gat/Aat	D437N	conserved Plasmodium protein, unknown function	PF3D7_0531400
5	1309548	50	A	C	0.161667	-1.69003	0	0.0416667	0.16	10	5.78853	2	3.14346			0.48		0.57				0.64		1.29879	Atg/Ctg	M380L	Plasmodium exported protein (PHISTb), unknown function	PF3D7_0532300
11	386092	SINGLETON	C	A	0.165346	0.442743	0.0277778	0.0208333	0.163265	10	6.26678	2	4.70709	0.42						0.31			0.75	1.29879	tgG/tgT	W353C	conserved Plasmodium protein, unknown function	PF3D7_1109100
14	1392198	SINGLETON	C	A	0.178384	-1.27257	0	0.0208333	0.122449	7	6.52029	1	3.33309	0.29							0.14	0.65		1.25163	Gat/Tat	D3490Y	dynein-related AAA-type ATPase, putative	PF3D7_1434500
14	2289106	SINGLETON	A	G	0.170245	-0.651061	0.0294118	0.0208333	0.16	10	5.71823	4	4.53592	0.15							0.02	0.45		1.25163	Aat/Gat	N1245D	LCCL domain-containing protein (CCp2)	PF3D7_1455800
13	2133560	23	C	A	0.145731	-1.20042	0.0285714	0.0208333	0.183673	11	4.95559	4	3.22319			0.18					0.02		0.65	1.14883	aGa/aTa	R1572I	conserved Plasmodium protein, unknown function	PF3D7_1353300
13	1552877	SINGLETON	T	C	0.168611	0.630702	0.0277778	0.0208333	0.16	9	3.83547	7	3.67972						0.32					1	gAa/gGa	E76G	conserved Plasmodium protein, unknown function	PF3D7_1338400
10	134603	40	G	T	0.140833	-0.870815	0	0.0208333	0.16	9	5.474	1	2.56224								0.33	0.7		0.954434	Gat/Tat	D537Y	DnaJ protein, putative	PF3D7_1002800
4	266145	14	C	T	0.160833	-1.69308	0	0.0208333	0.14	8	5.22148	2	3.06216								0.18		0.64	0.918296	tGt/tAt	C9Y	conserved Plasmodium protein, unknown function	PF3D7_0404800
10	1112514	SINGLETON	C	T	0.157976	0.568204	0	0.0208333	0.142857	8	4.84956	5	4.24562	0.29										0.918296	aGc/aAc	S41N	conserved Plasmodium protein, unknown function	PF3D7_1026500
13	1646404	SINGLETON	T	C	0.121667	-0.590475	0	0.0416667	0.2	12	5.89035	2	4.53626								0.27	0.81		0.881291	Agt/Ggt	S439G	conserved Plasmodium protein, unknown function	PF3D7_1341800
10	455748	SINGLETON	T	G	0.161277	0.335516	0	0.0212766	0.14	7	5.01153	3	4.28383								0.03		0.42	0.811278	aaT/aaG	N117K	QF122 antigen	PF3D7_1011800
4	143886	SINGLETON	A	C	0.161277	-1.94288	0	0.0212766	0.14	8	4.91284	3	3.47704								0.04		0.59	0.721928	aAt/aCt	N2050T	normocyte binding protein 1,reticulocyte binding protein homologue 1 (RH1)	PF3D7_0402300
6	693079	SINGLETON	T	G	0.167778	-0.779368	0.0277778	0	0.14	8	5.10922	3	4.00069								0.05		0.59	0.721928	Aat/Cat	N81H	ras GTPAse, putative	PF3D7_0616700
13	1364294	SINGLETON	A	T	0.160833	0.669366	0	0.0208333	0.14	8	5.30061	3	3.19542									0.12	0.59	0.721928	caA/caT	Q734H	ubiquitin-activating enzyme (UBA1)	PF3D7_1333200
3	397889	SINGLETON	G	T	0.167446	-0.936844	0.030303	0	0.142857	8	5.80181	2	3.24017									0.16	0.75	0.650022	Gat/Tat	D81Y	N2227-like protein, putative	PF3D7_0309300
9	469503	SINGLETON	C	T	0.169848	-0.84793	0.0285714	0.0212766	0.16	9	5.28774	3	3.40967										0.65	0.650022	Cat/Tat	H1649Y	conserved Plasmodium protein, unknown function	PF3D7_0910200
13	1683255	28	T	C	0.170303	-1.21113	0.030303	0	0.14	8	6.42099	1	3.37761									0.86		0	aAc/aGc	N3572S	transcription factor with AP2 domain (s) (ApiAP2)	PF3D7_1342900
