# Supplementary material for: Longitudinal genomic surveillance of Plasmodium falciparum malaria parasites reveals complex genomic architecture of emerging artemisinin resistance
Source: Genome Biol. 2017 Apr 28;18:78. doi: 10.1186/s13059-017-1204-4 (PMC5410087; doi:10.1186/s13059-017-1204-4)
Supplement: Supplementary file 7 — List of genomic regions used in filtering SNP calls. (XLSX 514 kb) [file 13059_2017_1204_MOESM7_ESM.xlsx]

## Sheet: Table S6
Table S6 - List of genomic regions used in filtering SNP calls
chrom.	START postion	END position	description
1	1	27336	SubtelomericRepeat
1	27337	92900	SubtelomericHypervariable
1	457932	460311	Centromere
1	575901	616691	SubtelomericHypervariable
1	616692	640851	SubtelomericRepeat
2	1	23100	SubtelomericRepeat
2	23101	105800	SubtelomericHypervariable
2	447301	450450	Centromere
2	862501	925850	SubtelomericHypervariable
2	925851	947102	SubtelomericRepeat
3	1	34268	SubtelomericRepeat
3	34269	70630	SubtelomericHypervariable
3	597817	600275	Centromere
3	1003061	1040961	SubtelomericHypervariable
3	1040962	1067971	SubtelomericRepeat
4	1	26511	SubtelomericRepeat
4	26512	91420	SubtelomericHypervariable
4	545801	614900	InternalHypervariable
4	642004	644529	Centromere
4	935031	983080	InternalHypervariable
4	1143991	1182297	SubtelomericHypervariable
4	1182298	1200490	SubtelomericRepeat
5	1	18750	SubtelomericRepeat
5	18751	37900	SubtelomericHypervariable
5	455741	457252	Centromere
5	1321391	1342974	SubtelomericHypervariable
5	1342975	1343577	SubtelomericRepeat
6	1	610	SubtelomericRepeat
6	611	72350	SubtelomericHypervariable
6	478653	480971	Centromere
6	723118	742800	InternalHypervariable
6	1294831	1384651	SubtelomericHypervariable
6	1384652	1418242	SubtelomericRepeat
7	1	18000	SubtelomericRepeat
7	18001	77100	SubtelomericHypervariable
7	508361	605650	InternalHypervariable
7	809246	811716	Centromere
7	1381601	1428410	SubtelomericHypervariable
7	1428411	1445207	SubtelomericRepeat
8	1	19100	SubtelomericRepeat
8	19101	73560	SubtelomericHypervariable
8	299080	301403	Centromere
8	427431	467340	InternalHypervariable
8	1365731	1445690	SubtelomericHypervariable
8	1445691	1472805	SubtelomericRepeat
9	1	17955	SubtelomericRepeat
9	17956	79100	SubtelomericHypervariable
9	1242138	1244483	Centromere
9	1473561	1505792	SubtelomericHypervariable
9	1505793	1541735	SubtelomericRepeat
10	1	26240	SubtelomericRepeat
10	26241	68970	SubtelomericHypervariable
10	1571816	1652190	SubtelomericHypervariable
10	1652191	1687656	SubtelomericRepeat
11	1	21990	SubtelomericRepeat
11	21991	110000	SubtelomericHypervariable
11	831969	834245	Centromere
11	2003321	2037033	SubtelomericHypervariable
11	2037034	2038340	SubtelomericRepeat
12	1	14780	SubtelomericRepeat
12	14781	60300	SubtelomericHypervariable
12	766655	780450	InternalHypervariable
12	1282774	1285067	Centromere
12	1688601	1745530	InternalHypervariable
12	2163701	2251150	SubtelomericHypervariable
12	2251151	2271494	SubtelomericRepeat
13	1	19160	SubtelomericRepeat
13	19161	74413	SubtelomericHypervariable
13	1168128	1170425	Centromere
13	2791901	2894620	SubtelomericHypervariable
13	2894621	2925236	SubtelomericRepeat
14	1	1344	SubtelomericRepeat
14	1345	35774	SubtelomericHypervariable
14	1071524	1075089	Centromere
14	3255711	3291511	SubtelomericHypervariable
14	3291512	3291936	SubtelomericRepeat
