# Supplementary material for: Longitudinal genomic surveillance of Plasmodium falciparum malaria parasites reveals complex genomic architecture of emerging artemisinin resistance
Source: Genome Biol. 2017 Apr 28;18:78. doi: 10.1186/s13059-017-1204-4 (PMC5410087; doi:10.1186/s13059-017-1204-4)
Supplement: Supplementary file 8 — List of annotation terms used to filter potentially ambiguous SNP calls. (XLSX 477 kb) [file 13059_2017_1204_MOESM8_ESM.xlsx]

## Sheet: Table S7
Table S7 - List of annotation terms used to filter potentially ambiguous SNP calls
Functional annotation of gene
duffy binding-like merozoite surface protein (DBLMSP)
erythrocyte membrane protein 1 (PfEMP1)-like protein (VAR-like)
erythrocyte membrane protein 1 (PfEMP1)-like pseudogene (VAR pseudogene)
erythrocyte membrane protein 1 (PfEMP1), exon1, pseudogene
erythrocyte membrane protein 1 (PfEMP1), exon1, pseudogene (VAR pseudogene)
erythrocyte membrane protein 1 (PfEMP1), exon1, pseudogene (var pseudogene)
erythrocyte membrane protein 1 (PfEMP1), exon2
erythrocyte membrane protein 1 (PfEMP1), exon2, pseudogene
erythrocyte membrane protein 1 (PfEMP1), exon2, pseudogene (var (pseudogene))
erythrocyte membrane protein 1 (PfEMP1), exon2, pseudogene (VAR pseudogene)
erythrocyte membrane protein 1 (PfEMP1), exon2, pseudogene (var pseudogene)
erythrocyte membrane protein 1 (PfEMP1), pseudogene
erythrocyte membrane protein 1 (PfEMP1), pseudogene (VAR pseudogene)
erythrocyte membrane protein 1 (PfEMP1), truncated
erythrocyte membrane protein 1 (PfEMP1), truncated (VAR1CSA)
erythrocyte membrane protein 1-like (VAR-like)
erythrocyte membrane protein 1, EMP1, exon 2
erythrocyte membrane protein 1, PfEMP1
erythrocyte membrane protein 1, PfEMP1 (VAR)
erythrocyte membrane protein 1, PfEMP1 (VAR2CSA)
erythrocyte membrane protein 3 (EMP3)
erythrocyte membrane-associated antigen
mature parasite-infected erythrocyte surface antigen, erythrocyte membrane protein 2 (MESA)
merozoite surface protein (H101)
merozoite surface protein (MSP11)
merozoite surface protein (MSP3.8)
merozoite surface protein 1 (MSP1)
merozoite surface protein 10 (MSP10)
merozoite surface protein 2 (MSP2)
merozoite surface protein 3 (MSP3)
merozoite surface protein 4 (MSP4)
merozoite surface protein 5
merozoite surface protein 6 (MSP6)
merozoite surface protein 7 (MSP7)
merozoite surface protein 9 (MSP9)
rifin
rifin (3D7-rifT3-5) (RIF)
rifin (RIF)
rifin (rifin (3D7-rifT3-7))
rifin, pseudogene
rifin, pseudogene (RIF pseudogene)
rifin, pseudogene (RIF)
ring-stage membrane protein 1, merozoite surface protein 8 (MSP8)
stevor
stevor (3D7-stevorT3-2) (stevor)
stevor (stevor)
stevor (STEVOR)
stevor (Stevor)
stevor-like
stevor, pseudogene
surface-associated interspersed gene (SURFIN), pseudogene (SURF1.2)
surface-associated interspersed gene 1.1 (SURFIN 1.1) (SURF1.1)
surface-associated interspersed gene 13.1 (SURFIN13.1), pseudogene (SURF13.1)
surface-associated interspersed gene 4.1, pseudogene (SURFIN4.1) (SURF4.1)
surface-associated interspersed gene 4.2, (SURFIN4.2) (SURF4.2)
surface-associated interspersed gene 8.1, (SURFIN8.1) (SURF8.1)
surface-associated interspersed gene 8.2 (SURFIN8.2) (SURF8.2)
surface-associated interspersed gene 8.3 (SURFIN8.3) (SURF8.3)
surface-associated interspersed protein 1.3 (SURFIN 1.3) (SURF1.3)
VAR pseudogene fragment, erythrocyte membrane protein 1 (PfEMP1) pseudogene fragment
var-like erythrocyte membrane protein 1
